# Supplementary material for: Comparison of two label-free global quantitation methods, APEX and 2D gel electrophoresis, applied to the Shigella dysenteriae proteome
Source: Proteome Sci. 2009 Jun 29;7:22. doi: 10.1186/1477-5956-7-22 (PMC2716310; doi:10.1186/1477-5956-7-22)
Supplement: Additional file 1 — Additional Table S1. Correlation of APEX estimates of a ten protein standard mixture with known protein concentrations ranging from 1 – 500 pmol (Rs = 0.98, R2 = 0.92). [file 1477-5956-7-22-S1.xls]

## Sheet: Table S1-10 protein mix
Additional Table S1: Correlation of APEX abundance estimates with injected protein amounts of a 10 protein mixture
a) Accession gi|	b) Protein name	c) pi	d) ni	e) Oi	f) Relative_APEX	g) APEX_with Oi (pmol)	h) APEX_no Oi (pmol)	i) Injected amount (pmol)
4557871	Transferrin [Homo sapiens]	0.99	4	17.72	0.00408523	3.83194	6.0213	1
126723305	Glycogen phosphorylase [Oryctolagus cuniculus]	1	5	18.54	0.00492998	4.62432	7.60265	2
45384212	Lysozyme [Gallus gallus]	1	5	5.71	0.0160073	15.0149	7.60265	5
30794348	Casein alpha s1 [Bos taurus]	1	2	5.22	0.00700397	6.56972	3.04106	10
114051487	Cytochrome c [Bos taurus]	0.99	7	5.75	0.0298309	27.9814	10.5373	20
30794280	Albumin [Bos taurus]	1	188	39.82	0.0863061	80.9551	285.86	40
149743018	Myoglobin [Equus caballus]	1	71	14.16	0.09166	85.9771	107.958	60
45384056	Ovalbumin [Gallus gallus]	1	73	12.52	0.106587	99.9784	110.999	100
4502517	Carbonic anhydrase I [Homo sapiens]	1	170	13.82	0.224867	210.925	258.49	200
27806969	Deoxyribonuclease I [Bos taurus]	1	92	7.92	0.212348	199.182	139.889	500
a) protein accession numbers in NCBI, gi| numbers from NCBInr database
b) protein name and description obtained from NCBInr database
c) protein identification probability derived from PeptideProphet and ProteinProphet analyses
d) number of observed peptides obtained from PeptideProphet and ProteinProphet analyses
e) predicted number of proteotypic peptides derived from computational analysis
f) relative abundance values calculated without total protein concentration of sample
g) APEX abundance values calculated with Oi
h) APEX abundance values calculated without Oi
i) known amounts of proteins in the ten protein standard mixture
