# Supplementary material for: Comparison of two label-free global quantitation methods, APEX and 2D gel electrophoresis, applied to the Shigella dysenteriae proteome
Source: Proteome Sci. 2009 Jun 29;7:22. doi: 10.1186/1477-5956-7-22 (PMC2716310; doi:10.1186/1477-5956-7-22)
Supplement: Additional file 2 — Additional Table S2. Protein abundance estimates from 2-DE spot intensity quantitation. 271 proteins are listed with 2D gel spot numbers, accession numbers, gene names, locus tags, protein description, abundance values, physicochemical properties and subcellular localizations. 16 proteins unique to the 2D gel analysis are in bold letters. [file 1477-5956-7-22-S2.xls]

## Sheet: Table S2-2DE quantitation
Additional Table S2: Protein abundance estimates from 2-DE analysis
a) 2-DE Spot Number	b) Accession	c) Gene	d) Locus_tag	e) Protein name	f) Average of three 2-DE spot intensity volumes	g) Relative 2-DE protein abundances	h) 2-DE protein abundances (molecules/cell)	i) Mr (in Da)	j) pI	k) Net charge	l) GRAVY score	m) Aromaticity	n) Localization by PSORTb	o) SignalP_cleavage_site	p) SignalP-Sprob	q) LipoP_prediction	r) LipoP_cleavage_site	s) TMHMM-PredHel	t) TMHMM-Topology	u) KEGG Pathway	v) Final SCL
1	82775395	dnaK	SDY_0013	chaperone Hsp70 [Shigella dysenteriae Sd197]	3.74	0.00645099	16127.5	69112.1	4.83	-29.2138	-0.408621	0.03605	Cytoplasmic	0	0	CYT	0	PredHel=0	Topology=o	-	Cytoplasmic
2	82777566	rpsA	SDY_2347	30S ribosomal subunit protein S1 [Shigella dysenteriae Sd197]	2.032	0.00350492	8762.3	61128.6	4.89	-28.2469	-0.295153	0.05386	Cytoplasmic	0	0	CYT	0	PredHel=0	Topology=o	-	Cytoplasmic
3	82777810	ptsI	SDY_2613	PEP-protein phosphotransferase system enzyme I [Shigella dysenteriae Sd197]	1.487	0.00256487	6412.18	63531.4	4.78	-32.3392	-0.119304	0.050435	Cytoplasmic	0	0.003	CYT	0	PredHel=0	Topology=o	Phosphotransferase system (PTS)	Cytoplasmic
4	82779473	mopA	SDY_4449	GroEL [Shigella dysenteriae Sd197]	11.945	0.0206035	51508.7	57326.5	4.85	-18.9579	-0.008759	0.025547	Cytoplasmic	0	0	CYT	0	PredHel=0	Topology=o	-	Cytoplasmic
5	82775657	tig	SDY_0296	trigger factor [Shigella dysenteriae Sd197]	0.758	0.00130745	3268.61	48162.7	4.83	-22.7165	-0.433102	0.060185	Cytoplasmic	0	0	CYT	0	PredHel=0	Topology=o	-	Cytoplasmic
6	82779076	atpD	SDY_4016	membrane-bound ATP synthase, F1 sector, beta-subunit [Shigella dysenteriae Sd197]	1.943	0.00335141	8378.52	50265.4	4.93	-18.3447	-0.106305	0.065217	Cytoplasmic	0	0	CYT	0	PredHel=0	Topology=o	Oxidative phosphorylation	Cytoplasmic membrane
7	82777536	fruB	SDY_2317	PTS system, fructose-specific IIA/fpr component [Shigella dysenteriae Sd197]	0.371	0.000639924	1599.81	39631.2	4.77	-17.3148	-0.009309	0.034574	Cytoplasmic	0	0	CYT	0	PredHel=0	Topology=o	Fructose and mannose metabolism	Cytoplasmic
8	82777266	potD	SDY_2029	spermidine/putrescine periplasmic transport protein [Shigella dysenteriae Sd197]	0.353	0.000608877	1522.19	38865.5	5.24	-5.79676	-0.445402	0.112069	Periplasmic	23-24	1	SpI	23-24	PredHel=0	Topology=o	-	Periplasmic
9	82779111	rfaD	SDY_4051	ADP-L-glycero-D-mannoheptose-6-epimerase [Shigella dysenteriae Sd197]	0.646	0.00111426	2785.65	34877.8	4.79	-14.6066	-0.283549	0.13871	Unknown	0	0.008	CYT	0	PredHel=0	Topology=o	Lipopolysaccharide biosynthesis	Cytoplasmic membrane
10	82778523	yhbL	SDY_3390	sigma cross-reacting protein 27A [Shigella dysenteriae Sd197]	0.307	0.000529533	1323.83	23381.2	4.72	-11.8299	0.311364	0.036364	Cytoplasmic	0	0.005	CYT	0	PredHel=0	Topology=o	-	Cytoplasmic
11	82776412	ftn	SDY_1113	cytoplasmic ferritin [Shigella dysenteriae Sd197]	1.253	0.00216125	5403.13	19423.1	4.77	-12.4743	-0.568485	0.121212	Cytoplasmic	0	0	CYT	0	PredHel=0	Topology=o	-	Cytoplasmic
12	82779406	fklB	SDY_4377	FKBP-type 22KD peptidyl-prolyl cis-trans isomerase [Shigella dysenteriae Sd197]	0.446	0.000769289	1923.22	28267.2	5.03	-8.60239	-0.084951	0.063107	OuterMembrane	32-33	0.003	TMH	0	PredHel=0	Topology=o	-	Outer membrane
13	82777083	ydgA	SDY_1830	hypothetical protein SDY_1830 [Shigella dysenteriae Sd197]	0.437	0.000753765	1884.41	54632	5.06	-11.5866	-0.276295	0.065737	Unknown	19-20	0.853	SpI	24-25	PredHel=1	Topology=i5-24o	-	Cytoplasmic
14	82775390	talB	SDY_0008	transaldolase B [Shigella dysenteriae Sd197]	2.369	0.0040862	10215.5	35203.8	5.11	-7.91367	-0.210726	0.072555	Unknown	0	0	CYT	0	PredHel=0	Topology=o	Pentose phosphate pathway	Cytoplasmic
15	82777295	fabD	SDY_2058	malonyl-CoA-[acyl-carrier-protein] transacylase [Shigella dysenteriae Sd197]	0.671	0.00115738	2893.46	32417.8	4.95	-9.87269	0.14822	0.061489	Unknown	0	0.006	CYT	0	PredHel=0	Topology=o	Fatty acid biosynthesis	Cytoplasmic
16	82777058	btuE	SDY_1805	vitamin B12 transport protein [Shigella dysenteriae Sd197]	0.38	0.000655448	1638.62	20409.7	4.72	-8.02079	-0.111475	0.098361	Periplasmic	0	0	CYT	0	PredHel=0	Topology=o	Glutathione metabolism	Cytoplasmic
17	82777811	crr	SDY_2614	PTS system, glucose-specific IIA component [Shigella dysenteriae Sd197]	3.207	0.00553163	13829.1	18249.5	4.87	-7.78809	0.054438	0.047337	Cytoplasmic	0	0	CYT	0	PredHel=0	Topology=o	Glycolysis / Gluconeogenesis	Cytoplasmic
18	82778495	greA	SDY_3362	transcription elongation factor [Shigella dysenteriae Sd197]	0.41	0.000707194	1767.98	17099.6	4.71	-10.8276	-0.366456	0.050633	Cytoplasmic	0	0	CYT	0	PredHel=0	Topology=o	-	Cytoplasmic
19	82778366	ygiW	SDY_3215	hypothetical protein SDY_3215 [Shigella dysenteriae Sd197]	3.336	0.00575414	14385.4	14010.2	5.08	-2.94104	-0.272308	0.061538	Unknown	20-21	1	SpI	20-21	PredHel=0	Topology=o	-	Cytoplasmic
20	82775746	ybaA	SDY_0392	hypothetical protein SDY_0392 [Shigella dysenteriae Sd197]	0.824	0.00142129	3553.22	13317.6	4.8	-6.02388	-0.393162	0.119658	Unknown	0	0	CYT	0	PredHel=0	Topology=o	-	Cytoplasmic
21	82779038	trxA	SDY_3968	thioredoxin 1 [Shigella dysenteriae Sd197]	0.78	0.00134539	3363.48	14034.7	5.25	-3.80621	-0.073229	0.070866	Cytoplasmic	0	0	CYT	0	PredHel=0	Topology=o	-	Cytoplasmic
22	82778839	rplL	SDY_3742	50S ribosomal subunit protein L7/L12 [Shigella dysenteriae Sd197]	2.318	0.00399823	9995.58	12294.6	4.6	-7.97338	0.295041	0.016529	Unknown (This protein may have multiple localization sites.)	0	0.001	CYT	0	PredHel=0	Topology=o	-	Cytoplasmic
23	82775887	ahpC	SDY_0540	alkyl hydroperoxide reductase, C22 subunit [Shigella dysenteriae Sd197]	4.606	0.00794472	19861.8	20756.6	4.94	-8.70143	-0.254011	0.106952	Cytoplasmic	0	0	CYT	0	PredHel=0	Topology=o	-	Cytoplasmic
24	82779485	ppa	SDY_4462	inorganic pyrophosphatase [Shigella dysenteriae Sd197]	1.72	0.00296676	7416.91	19702.8	5.03	-8.61314	-0.271591	0.090909	Cytoplasmic	0	0	CYT	0	PredHel=0	Topology=o	Oxidative phosphorylation	Cytoplasmic
25	82779419	efp	SDY_4390	elongation factor P [Shigella dysenteriae Sd197]	0.866	0.00149373	3734.33	20590.5	4.9	-5.93343	-0.220745	0.095745	Cytoplasmic	0	0	CYT	0	PredHel=0	Topology=o	-	Cytoplasmic
26	82778680	prlC	SDY_3564	oligopeptidase A [Shigella dysenteriae Sd197]	1.63	0.00281153	7028.82	77308.4	5.12	-27.6268	-0.417206	0.111765	Cytoplasmic	0	0	CYT	0	PredHel=0	Topology=o	-	Cytoplasmic
27	82778344	lysS	SDY_3192	lysine tRNA synthetase, constitutive [Shigella dysenteriae Sd197]	0.231	0.000398443	996.108	57630.2	5.14	-19.8691	-0.401386	0.089109	Cytoplasmic	0	0	CYT	0	PredHel=0	Topology=o	Lysine biosynthesis	Cytoplasmic
28	82779378	glyS	SDY_4345	glycine tRNA synthetase, beta subunit [Shigella dysenteriae Sd197]	0.531	0.000915902	2289.76	76795.8	5.29	-17.1175	-0.207838	0.072569	Cytoplasmic	0	0	CYT	0	PredHel=0	Topology=o	Glycine, serine and threonine metabolism	Cytoplasmic
29	82779301	treC	SDY_4258	trehalase 6-P hydrolase [Shigella dysenteriae Sd197]	0.319	0.000550231	1375.58	63905.4	5.32	-18.6209	-0.546824	0.128857	Cytoplasmic	0	0	CYT	0	PredHel=0	Topology=o	Starch and sucrose metabolism	Cytoplasmic
30	82778016	clpB	SDY_2835	heat shock protein [Shigella dysenteriae Sd197]	3.085	0.0053212	13303	95609.5	5.37	-23.4368	-0.354726	0.044341	Cytoplasmic	24-25	0.006	CYT	0	PredHel=0	Topology=o	-	Cytoplasmic
31	82778956	glnA	SDY_3873	glutamine synthetase [Shigella dysenteriae Sd197]	0.382	0.000658898	1647.24	51901.6	5.26	-18.6645	-0.292111	0.089552	Cytoplasmic	0	0	CYT	0	PredHel=0	Topology=o	Glutamate metabolism	Cytoplasmic
32	82779468	aspA	SDY_4444	aspartate ammonia-lyase [Shigella dysenteriae Sd197]	2.629	0.00453466	11336.7	54062.4	5.54	-9.66468	-0.055984	0.058824	Cytoplasmic	0	0	CYT	0	PredHel=0	Topology=o	Alanine and aspartate metabolism	Cytoplasmic
33	82776882	gadB	SDY_1615	glutamate decarboxylase isozyme [Shigella dysenteriae Sd197]	9.459	0.0163155	40788.7	52682.1	5.28	-12.5799	-0.304077	0.107296	Periplasmic	0	0	CYT	0	PredHel=0	Topology=o	Glutamate metabolism	Periplasmic
34	82777253	icdA	SDY_2016	isocitrate dehydrogenase [Shigella dysenteriae Sd197]	3.176	0.00547816	13695.4	45754.1	5.28	-9.76124	-0.154808	0.074519	Cytoplasmic	0	0	CYT	0	PredHel=0	Topology=o	Citrate cycle (TCA cycle)	Cytoplasmic
35	82776289	agp	SDY_0978	periplasmic glucose-1-phosphatase [Shigella dysenteriae Sd197]	3.077	0.0053074	13268.5	45685.1	5.38	-8.60017	-0.357143	0.082324	Periplasmic	22-23	1	SpI	22-23	PredHel=0	Topology=o	Glycolysis / Gluconeogenesis	Periplasmic
36	82779634	deoB	SDY_4643	phosphopentomutase [Shigella dysenteriae Sd197]	0.78	0.00134539	3363.48	44379.3	5.21	-17.8527	-0.258968	0.088452	Cytoplasmic	0	0.003	CYT	0	PredHel=0	Topology=o	Pentose phosphate pathway	Cytoplasmic
37	82775996	sucC	SDY_0666	succinyl-CoA synthetase, beta subunit [Shigella dysenteriae Sd197]	1.906	0.00328759	8218.97	41349	5.37	-7.72063	0.011856	0.054124	Cytoplasmic	0	0.001	CYT	0	PredHel=0	Topology=o	Citrate cycle (TCA cycle)	Cytoplasmic
38	82776577	galU	SDY_1288	glucose-1-phosphate uridylyltransferase [Shigella dysenteriae Sd197]	0.752	0.0012971	3242.74	32941.1	5.11	-13.3625	0.031126	0.046358	Cytoplasmic	0	0.102	CYT	0	PredHel=0	Topology=o	Pentose and glucuronate interconversions	Cytoplasmic
39	82776982	sdaA	SDY_1720	L-serine deaminase [Shigella dysenteriae Sd197]	0.449	0.000774463	1936.16	48920.7	5.12	-17.263	-0.043833	0.068282	Unknown	0	0	CYT	0	PredHel=0	Topology=o	Glycine, serine and threonine metabolism	Cytoplasmic
40	82779105	yibO	SDY_4045	putative 2,3-bisphosphoglycerate-independent phosphoglycerate mutase [Shigella dysenteriae Sd197]	0.377	0.000650273	1625.68	56152.4	5.14	-19.8395	-0.194163	0.07393	Cytoplasmic	0	0	CYT	0	PredHel=0	Topology=o	Glycolysis / Gluconeogenesis	Cytoplasmic
41	82778311	pgk	SDY_3156	phosphoglycerate kinase [Shigella dysenteriae Sd197]	3.058	0.00527463	13186.6	41088.4	5.08	-10.7211	0.065633	0.056848	Cytoplasmic	0	0	CYT	0	PredHel=0	Topology=o	Glycolysis / Gluconeogenesis	Cytoplasmic
42	82778286	metK	SDY_3130	methionine adenosyltransferase 1 [Shigella dysenteriae Sd197]	0.44	0.00075894	1897.35	41949.9	5.1	-14.3153	-0.189323	0.075521	Cytoplasmic	0	0	CYT	0	PredHel=0	Topology=o	Methionine metabolism	Cytoplasmic
43	82777439	gnd	SDY_2212	gluconate-6-phosphate dehydrogenase [Shigella dysenteriae Sd197]	0.638	0.00110046	2751.16	51497.3	5.05	-12.6818	-0.197436	0.100427	Unknown	0	0.02	CYT	0	PredHel=0	Topology=o	Pentose phosphate pathway	Cytoplasmic
44	82778336	ygfZ	SDY_3184	hypothetical protein SDY_3184 [Shigella dysenteriae Sd197]	0.442	0.000762389	1905.97	36193.7	5.18	-8.67812	-0.280982	0.076687	Unknown	0	0.002	CYT	0	PredHel=0	Topology=o	-	Cytoplasmic
45	82776247	ompA	SDY_0930	outer membrane protein 3a [Shigella dysenteriae Sd197]	0.56	0.000965923	2414.81	37493.5	5.6	-4.61843	-0.320286	0.088571	OuterMembrane	21-22	1	SpI	21-22	PredHel=0	Topology=o	-	Outer membrane
46	82775560	tsf	SDY_0186	protein chain elongation factor EF-Ts [Shigella dysenteriae Sd197]	2.914	0.00502625	12565.6	30421.7	5.22	-8.67269	-0.118021	0.045936	Cytoplasmic	0	0	CYT	0	PredHel=0	Topology=o	-	Cytoplasmic
47	82777812	pdxK	SDY_2615	pyridoxal/pyridoxine/pyridoxamine kinase [Shigella dysenteriae Sd197]	0.171	0.000294952	737.379	30831.2	5.14	-7.61284	0.072085	0.063604	Unknown	0	0	CYT	0	PredHel=0	Topology=o	Vitamin B6 metabolism	Cytoplasmic
48	82779135	yicC	SDY_4075	putative alpha helix protein [Shigella dysenteriae Sd197]	0.439	0.000757215	1893.04	33181.8	5.1	-9.79826	-0.434843	0.052265	Unknown	0	0	CYT	0	PredHel=0	Topology=o	-	Cytoplasmic
49	82524411	phoN2/apy	SDY_P004	PhoN2/Apy [Shigella dysenteriae Sd197]	0.404	0.000696845	1742.11	27573	5.46	-5.65353	-0.335772	0.105691	Periplasmic	23-24	0.998	SpI	25-26	PredHel=0	Topology=o	-	Periplasmic
50	82778322	rpiA	SDY_3168	ribosephosphate isomerase, constitutive [Shigella dysenteriae Sd197]	0.932	0.00160757	4018.93	22859.5	5.2	-5.66053	0.230137	0.041096	Unknown	0	0	CYT	0	PredHel=0	Topology=o	Pentose phosphate pathway	Cytoplasmic
51	82779651	arcA	SDY_4662	negative response regulator of genes in aerobic pathways [Shigella dysenteriae Sd197]	1.15	0.00198359	4958.98	27291	5.21	-9.49952	-0.486975	0.067227	Cytoplasmic	0	0	CYT	0	PredHel=0	Topology=o	-	Cytoplasmic
52	82777675	elaB	SDY_2462	hypothetical protein SDY_2462 [Shigella dysenteriae Sd197]	0.762	0.00131435	3285.86	11305.2	5.35	-1.90073	-0.519802	0.079208	Unknown	0	0	CYT	0	PredHel=1	Topology=o80-99i	-	Cytoplasmic
53	82779545	yjbJ	SDY_4529	hypothetical protein SDY_4529 [Shigella dysenteriae Sd197]	2.786	0.00480547	12013.7	8324.97	5.44	-0.988922	-1.52609	0.115942	Unknown	0	0	CYT	0	PredHel=0	Topology=i	-	Cytoplasmic
54	82776578	hns	SDY_1289	DNA-binding protein HLP-II [Shigella dysenteriae Sd197]	2.68	0.00462263	11556.6	15539	5.44	-2.01546	-0.751095	0.036496	Cytoplasmic	0	0	CYT	0	PredHel=0	Topology=o	-	Cytoplasmic
55	82779077	atpC	SDY_4017	membrane-bound ATP synthase, F1 sector, epsilon-subunit [Shigella dysenteriae Sd197]	0.669	0.00115393	2884.83	15067.7	5.46	-5.43569	-0.094964	0.043165	Cytoplasmic	0	0	CYT	0	PredHel=0	Topology=o	Oxidative phosphorylation	Cytoplasmic membrane
56	82779627	osmY	SDY_4636	hyperosmotically inducible periplasmic protein [Shigella dysenteriae Sd197]	3.609	0.00622503	15562.6	20977.8	7.8	1.10894	-0.246269	0.0199	Periplasmic	29-30	1	SpI	28-29	PredHel=0	Topology=o	-	Periplasmic
57	82776609	yciD	SDY_1320	putative outer membrane protein [Shigella dysenteriae Sd197]	0.98	0.00169037	4225.91	22950.9	6.03	-2.44851	-0.019811	0.127358	OuterMembrane	22-23	1	SpI	21-22	PredHel=0	Topology=o	-	Outer membrane
58	82776400	fliY	SDY_1097	putative periplasmic binding transport protein [Shigella dysenteriae Sd197]	0.711	0.00122638	3065.94	29004.1	6.77	0.208098	-0.262782	0.06391	Periplasmic	29-30	1	SpI	29-30	PredHel=0	Topology=o	-	Periplasmic
59	82777877	upp	SDY_2687	uracil phosphoribosyltransferase [Shigella dysenteriae Sd197]	0.663	0.00114358	2858.96	23558.6	5.87	-2.65355	0.073077	0.043269	Cytoplasmic	0	0	CYT	0	PredHel=0	Topology=o	-	Cytoplasmic
60	82777590	trxB	SDY_2373	thioredoxin reductase [Shigella dysenteriae Sd197]	0.68	0.00117291	2932.27	34621.7	5.3	-11.2324	-0.193458	0.062305	Unknown (This protein may have multiple localization sites.)	25-26	0.983	SpI	25-26	PredHel=0	Topology=o	Pyrimidine metabolism	Cytoplasmic
61	82776818	nadE	SDY_1540	NAD synthetase [Shigella dysenteriae Sd197]	0.525	0.000905553	2263.88	30679.7	5.3	-5.82982	-0.394545	0.076364	Cytoplasmic	0	0	CYT	0	PredHel=0	Topology=o	Nicotinate and nicotinamide metabolism	Cytoplasmic
62	82776745	ldhA	SDY_1464	fermentative D-lactate dehydrogenase, NAD-dependent [Shigella dysenteriae Sd197]	0.348	0.000600252	1500.63	36548.4	5.37	-8.59517	-0.101823	0.088146	Cytoplasmic	0	0	CYT	0	PredHel=0	Topology=o	Pyruvate metabolism	Cytoplasmic
63	82776067	potF	SDY_0741	periplasmic putrescine-binding protein [Shigella dysenteriae Sd197]	0.182	0.000313925	784.813	40839.9	5.66	-4.60849	-0.198919	0.1	Periplasmic	26-27	1	SpI	26-27	PredHel=0	Topology=o	-	Periplasmic
64	82778920	cpxR	SDY_3834	transcriptional regulator in 2-component system [Shigella dysenteriae Sd197]	0.221	0.000381195	952.987	26311.2	5.39	-7.33005	-0.344397	0.047414	Cytoplasmic	0	0	CYT	0	PredHel=0	Topology=o	-	Cytoplasmic
65	82778620	tufA	SDY_3500	protein chain elongation factor EF-Tu [Shigella dysenteriae Sd197]	9.139	0.0157635	39408.8	43281.9	5.3	-14.0704	-0.190101	0.063452	Cytoplasmic	47-48	0.001	CYT	0	PredHel=0	Topology=o	-	Cytoplasmic
66	82776478	argS	SDY_1180	arginine tRNA synthetase [Shigella dysenteriae Sd197]	0.185	0.0003191	797.749	64684.4	5.32	-17.8292	-0.252513	0.081456	Cytoplasmic	0	0	CYT	0	PredHel=0	Topology=o	Arginine and proline metabolism	Cytoplasmic
67	82778297	tktA	SDY_3141	transketolase 1 isozyme [Shigella dysenteriae Sd197]	1.029	0.00177488	4437.21	72221.7	5.43	-18.5117	-0.22911	0.090498	Cytoplasmic	0	0.001	CYT	0	PredHel=0	Topology=o	Pentose phosphate pathway	Cytoplasmic
68	82777409	metG	SDY_2181	methionine tRNA synthetase [Shigella dysenteriae Sd197]	0.249	0.000429491	1073.73	76268.7	5.46	-16.8292	-0.30192	0.106352	Cytoplasmic	0	0.001	CYT	0	PredHel=0	Topology=o	Methionine metabolism	Cytoplasmic
69	82777705	pta	SDY_2493	phosphotransacetylase [Shigella dysenteriae Sd197]	0.749	0.00129192	3229.81	77183	5.52	-9.55001	-0.081793	0.047619	Unknown	22-23	0.394	SpI	22-23	PredHel=0	Topology=o	Taurine and hypotaurine metabolism	Cytoplasmic
70	82779079	glmS	SDY_4019	L-glutamine:D-fructose-6-phosphate aminotransferase [Shigella dysenteriae Sd197]	0.364	0.00062785	1569.63	66901.9	5.56	-19.9121	-0.102627	0.055829	Cytoplasmic	0	0	CYT	0	PredHel=0	Topology=o	Glutamate metabolism	Cytoplasmic
71	82778780	pckA	SDY_3673	phosphoenolpyruvate carboxykinase [Shigella dysenteriae Sd197]	2.159	0.00372398	9309.95	59712.2	5.54	-9.35463	-0.321482	0.1	Cytoplasmic	0	0	CYT	0	PredHel=0	Topology=o	Citrate cycle (TCA cycle)	Cytoplasmic
72	82775888	ahpF	SDY_0541	alkyl hydroperoxide reductase, F52a subunit [Shigella dysenteriae Sd197]	0.542	0.000934876	2337.19	57385.4	5.47	-11.2946	-0.123917	0.05838	Cytoplasmic	0	0	CYT	0	PredHel=0	Topology=o	-	Cytoplasmic
73	82775995	sucB	SDY_0665	2-oxoglutarate dehydrogenase, dihydrolipoyltranssuccinase E2 component [Shigella dysenteriae Sd197]	1.427	0.00246138	6153.45	44015.6	5.58	-7.3043	-0.201482	0.039506	Cytoplasmic	0	0	CYT	0	PredHel=0	Topology=o	Citrate cycle (TCA cycle)	Cytoplasmic
74	82779296	pmbA	SDY_4253	PmbA [Shigella dysenteriae Sd197]	0.329	0.00056748	1418.7	48353.7	5.4	-11.2617	-0.161111	0.062222	Cytoplasmic	0	0	CYT	0	PredHel=0	Topology=o	-	Cytoplasmic
75	82778905	glpK	SDY_3818	glycerol kinase [Shigella dysenteriae Sd197]	0.46	0.000793437	1983.59	56227.6	5.43	-11.3425	-0.291833	0.089641	Cytoplasmic	0	0	CYT	0	PredHel=0	Topology=o	Glycerolipid metabolism	Cytoplasmic
76	82778330	gcvT	SDY_3176	aminomethyltransferase of glycine cleavage system [Shigella dysenteriae Sd197]	0.949	0.00163689	4092.24	40175.2	5.36	-10.2268	-0.159616	0.085165	Cytoplasmic	0	0	CYT	0	PredHel=0	Topology=o	Glycine, serine and threonine metabolism	Cytoplasmic
77	82776986	yncB	SDY_1724	putative oxidoreductase [Shigella dysenteriae Sd197]	0.295	0.000508834	1272.09	40959.1	5.45	-9.50255	-0.293085	0.071809	Cytoplasmic	0	0	CYT	0	PredHel=0	Topology=o	-	Cytoplasmic
78	82778917	pfkA	SDY_3831	6-phosphofructokinase I [Shigella dysenteriae Sd197]	0.787	0.00135747	3393.67	34840.7	5.47	-7.59533	6.86951e-17	0.06875	Cytoplasmic	0	0.001	CYT	0	PredHel=0	Topology=o	Glycolysis / Gluconeogenesis	Cytoplasmic
79	82777206	manX	SDY_1963	PTS enzyme IIAB, mannose-specific [Shigella dysenteriae Sd197]	1.621	0.002796	6990.01	35019	5.44	-5.59539	-0.03901	0.049536	Cytoplasmic	0	0.001	CYT	0	PredHel=0	Topology=o	Fructose and mannose metabolism	Cytoplasmic
80	82779635	deoD	SDY_4644	purine-nucleoside phosphorylase [Shigella dysenteriae Sd197]	1.801	0.00310648	7766.19	25933.8	5.56	-5.60788	0.069038	0.075314	Cytoplasmic	0	0	CYT	0	PredHel=0	Topology=o	Purine metabolism	Cytoplasmic
81	82776291	wrbA	SDY_0980	trp repressor binding protein [Shigella dysenteriae Sd197]	1.301	0.00224405	5610.12	20874.7	5.59	-2.71665	-0.094445	0.085859	Unknown	0	0.001	CYT	0	PredHel=0	Topology=o	-	Cytoplasmic
82	82775656	clpP	SDY_0295	ATP-dependent proteolytic subunit of clpA-clpP serine protease [Shigella dysenteriae Sd197]	0.861	0.00148511	3712.77	23185.8	5.52	-5.51954	-0.153623	0.072464	Cytoplasmic	0	0	CYT	0	PredHel=0	Topology=o	-	Cytoplasmic
83	82779525	ssb	SDY_4508	ssDNA-binding protein [Shigella dysenteriae Sd197]	0.766	0.00132124	3303.11	18990.3	5.44	-1.8935	-0.677528	0.067416	Unknown	0	0	CYT	0	PredHel=0	Topology=o	-	Cytoplasmic
84	82775638	ppiB	SDY_0277	peptidyl-prolyl cis-trans isomerase B [Shigella dysenteriae Sd197]	1.904	0.00328414	8210.35	18166.8	5.52	-4.61657	-0.311585	0.097561	Cytoplasmic	0	0	CYT	0	PredHel=0	Topology=o	-	Cytoplasmic
85	82776108	dps	SDY_0783	global regulator [Shigella dysenteriae Sd197]	3	0.00517459	12936.5	18694.6	5.72	-3.52851	-0.214372	0.05988	Unknown	0	0	CYT	0	PredHel=0	Topology=o	-	Cytoplasmic
86	82776770	yeaA	SDY_1489	hypothetical protein SDY_1489 [Shigella dysenteriae Sd197]	0.381	0.000657173	1642.93	15404.5	5.57	-5.61635	-0.721168	0.094891	Cytoplasmic	0	0	CYT	0	PredHel=0	Topology=o	-	Cytoplasmic
87	82777903	ndk	SDY_2714	nucleoside diphosphate kinase [Shigella dysenteriae Sd197]	0.652	0.00112461	2811.53	15462.8	5.54	-3.66203	-0.081818	0.090909	Cytoplasmic	0	0	CYT	0	PredHel=0	Topology=o	Purine metabolism	Cytoplasmic
88	82778034	ygaU	SDY_2855	hypothetical protein SDY_2855 [Shigella dysenteriae Sd197]	2.36	0.00407068	10176.7	16062.5	5.71	-1.80774	-0.458389	0.060403	Unknown	0	0	CYT	0	PredHel=0	Topology=o	-	Cytoplasmic
89	82777284	ycfF	SDY_2047	hypothetical protein SDY_2047 [Shigella dysenteriae Sd197]	0.346	0.000596802	1492.01	13240.8	5.73	-4.34931	-0.042857	0.042017	Cytoplasmic	0	0	CYT	0	PredHel=0	Topology=o	-	Cytoplasmic
90	82777809	ptsH	SDY_2612	PTS system protein HPr [Shigella dysenteriae Sd197]	2.163	0.00373088	9327.19	9119.02	5.65	-1.80571	-0.165882	0.047059	Cytoplasmic	0	0	CYT	0	PredHel=0	Topology=o	-	Cytoplasmic
91	82777121	sodC	SDY_1870	superoxide dismutase precursor (Cu-Zn) [Shigella dysenteriae Sd197]	1.134	0.00195599	4889.99	17660.2	6.04	-3.34455	-0.269364	0.023121	Periplasmic	19-20	1	SpI	19-20	PredHel=0	Topology=o	-	Periplasmic
92	82779110	kbl	SDY_4050	2-amino-3-ketobutyrate CoA ligase [Shigella dysenteriae Sd197]	1.005	0.00173349	4333.72	43143.3	5.64	-8.31364	-0.043467	0.075377	Cytoplasmic	0	0	CYT	0	PredHel=0	Topology=o	Glycine, serine and threonine metabolism	Cytoplasmic
93	82777111	tyrS	SDY_1860	tyrosine tRNA synthetase [Shigella dysenteriae Sd197]	0.467	0.000805511	2013.78	47537.3	5.59	-6.71686	-0.321698	0.099057	Cytoplasmic	0	0	CYT	0	PredHel=0	Topology=o	Phenylalanine, tyrosine and tryptophan biosynthesis	Cytoplasmic
94	82778678	gor	SDY_3562	glutathione oxidoreductase [Shigella dysenteriae Sd197]	0.515	0.000888304	2220.76	48780.6	5.64	-10.9504	-0.109556	0.075556	Cytoplasmic	0	0.056	CYT	0	PredHel=0	Topology=o	Glutamate metabolism	Cytoplasmic
95	82777573	serC	SDY_2354	3-phosphoserine aminotransferase [Shigella dysenteriae Sd197]	0.482	0.000831384	2078.46	39861.8	5.58	-6.51225	-0.127901	0.099448	Cytoplasmic	0	0.003	CYT	0	PredHel=0	Topology=o	Glycine, serine and threonine metabolism	Cytoplasmic
96	82777548	aspC	SDY_2329	aspartate aminotransferase [Shigella dysenteriae Sd197]	0.777	0.00134022	3350.55	43571.6	5.54	-6.63434	-0.201515	0.090909	Cytoplasmic	0	0	CYT	0	PredHel=0	Topology=o	Glutamate metabolism	Cytoplasmic
97	82778312	fba	SDY_3157	fructose-bisphosphate aldolase, class II [Shigella dysenteriae Sd197]	2.366	0.00408103	10202.6	39145.8	5.52	-10.9656	-0.223956	0.083565	Unknown	0	0	CYT	0	PredHel=0	Topology=o	Glycolysis / Gluconeogenesis	Cytoplasmic
98	82778544	mdh	SDY_3412	malate dehydrogenase [Shigella dysenteriae Sd197]	3.329	0.00574207	14355.2	32325.1	5.61	-2.92073	0.219551	0.044872	Unknown (This protein may have multiple localization sites.)	17-18	0.495	SpI	17-18	PredHel=0	Topology=o	Citrate cycle (TCA cycle)	Cytoplasmic
99	82778975	pepQ	SDY_3898	proline dipeptidase [Shigella dysenteriae Sd197]	0.576	0.000993521	2483.8	50189.3	5.6	-14.3645	-0.229797	0.103837	Cytoplasmic	0	0	CYT	0	PredHel=0	Topology=o	-	Cytoplasmic
100	82778162	pyrG	SDY_2997	CTP synthetase [Shigella dysenteriae Sd197]	0.491	0.000846908	2117.27	60371.9	5.63	-12.0138	-0.138899	0.06789	Cytoplasmic	26-27	0.546	SpI	26-27	PredHel=1	Topology=i7-29o	Pyrimidine metabolism	Cytoplasmic
101	82776435	eda	SDY_1136	2-keto-3-deoxygluconate 6-phosphate aldolase/2-keto-4-hydroxyglutarate aldolase [Shigella dysenteriae Sd197]	0.505	0.000871056	2177.64	22326.1	5.95	-1.02055	0.283099	0.056338	Cytoplasmic	0	0	CYT	0	PredHel=0	Topology=o	Pentose phosphate pathway	Cytoplasmic
102	82777109	gst	SDY_1858	glutathionine S-transferase [Shigella dysenteriae Sd197]	0.926	0.00159722	3993.06	22867.5	5.85	-2.70589	-0.220398	0.099502	Cytoplasmic	0	0.01	CYT	0	PredHel=0	Topology=o	Glutathione metabolism	Cytoplasmic
103	82778892	hslV	SDY_3805	heat shock protein hslVU, proteasome-related peptidase subunit [Shigella dysenteriae Sd197]	0.598	0.00103147	2578.67	19092.1	5.96	-2.56903	-0.020455	0.056818	Cytoplasmic	0	0	CYT	0	PredHel=0	Topology=o	-	Cytoplasmic
104	82775562	frr	SDY_0188	ribosome releasing factor [Shigella dysenteriae Sd197]	1.2	0.00206984	5174.59	20637.7	6.44	-0.0152169	-0.521622	0.027027	Cytoplasmic	0	0	CYT	0	PredHel=0	Topology=o	-	Cytoplasmic
105	82779401	rplI	SDY_4372	50S ribosomal subunit protein L9 [Shigella dysenteriae Sd197]	1.578	0.00272183	6804.58	15769.4	5.78	-1.79551	0.090604	0.04698	Cytoplasmic	0	0	CYT	0	PredHel=0	Topology=o	-	Cytoplasmic
106	82775889	ybdQ	SDY_0542	hypothetical protein SDY_0542 [Shigella dysenteriae Sd197]	1.983	0.0034204	8551.01	15935.6	5.89	-5.06782	-0.052817	0.049296	Cytoplasmic	0	0	CYT	0	PredHel=0	Topology=o	-	Cytoplasmic
107	82779053	yifE	SDY_3984	hypothetical protein SDY_3984 [Shigella dysenteriae Sd197]	0.349	0.000601977	1504.94	13133	6.1	-1.66071	-1.06875	0.116071	Cytoplasmic	0	0	CYT	0	PredHel=0	Topology=o	-	Cytoplasmic
108	82777953	yfiA	SDY_2768	putative yhbH sigma 54 modulator [Shigella dysenteriae Sd197]	0.358	0.000617501	1543.75	12784.1	6.2	-1.52714	-0.535398	0.035398	Cytoplasmic	0	0	CYT	0	PredHel=0	Topology=i	-	Cytoplasmic
109	82779283	yjdJ	SDY_4240	hypothetical protein SDY_4240 [Shigella dysenteriae Sd197]	0.191	0.000329449	823.622	10468.6	6.3	-0.755285	-0.7	0.066667	Cytoplasmic	0	0	CYT	0	PredHel=0	Topology=o	-	Cytoplasmic
110	82778843	nusG	SDY_3746	component in transcription antitermination [Shigella dysenteriae Sd197]	0.596	0.00102802	2570.05	20530.7	6.34	-0.698406	-0.39116	0.088398	Cytoplasmic	0	0	CYT	0	PredHel=0	Topology=o	-	Cytoplasmic
111	82778924	sodA	SDY_3838	superoxide dismutase, manganese [Shigella dysenteriae Sd197]	1.127	0.00194392	4859.8	23092.2	6.45	-1.25432	-0.419903	0.116505	Unknown	0	0	CYT	0	PredHel=0	Topology=o	-	Cytoplasmic
112	82776110	glnH	SDY_0785	periplasmic glutamine-binding protein [Shigella dysenteriae Sd197]	0.597	0.00102974	2574.36	27247.1	8.44	2.1943	-0.225403	0.096774	Periplasmic	22-23	1	SpI	22-23	PredHel=0	Topology=o	-	Periplasmic
113	82776029	gpmA	SDY_0702	phosphoglyceromutase 1 [Shigella dysenteriae Sd197]	2.365	0.0040793	10198.3	28483.2	6.04	-2.51268	-0.5556	0.1	Unknown	0	0	CYT	0	PredHel=0	Topology=o	Glycolysis / Gluconeogenesis	Cytoplasmic
114	82777860	dapA	SDY_2667	dihydrodipicolinate synthase [Shigella dysenteriae Sd197]	0.637	0.00109874	2746.84	31309.9	6.14	-3.37892	0.075	0.044521	Unknown	0	0	CYT	0	PredHel=0	Topology=o	Lysine biosynthesis	Cytoplasmic
115	82778778	ompR	SDY_3671	response regulator affecting transcription of ompC and ompF [Shigella dysenteriae Sd197]	1.087	0.00187493	4687.31	27352.6	6.04	-1.73341	-0.345607	0.062762	Cytoplasmic	0	0	CYT	0	PredHel=0	Topology=o	-	Cytoplasmic
116	82778220	yqhE	SDY_3061	hypothetical protein SDY_3061 [Shigella dysenteriae Sd197]	1.738	0.00299781	7494.53	26985	6.31	-2.20196	-0.443644	-	Cytoplasmic	0	0	CYT	0	PredHel=0	Topology=o	-	Cytoplasmic
117	82778922	yiiM	SDY_3836	hypothetical protein SDY_3836 [Shigella dysenteriae Sd197]	0.234	0.000403618	1009.04	26619.2	5.9	-3.519	-0.430357	0.107143	Unknown	0	0	CYT	0	PredHel=0	Topology=o	-	Cytoplasmic
118	82778363	mdaB	SDY_3212	modulator of drug activity B [Shigella dysenteriae Sd197]	0.302	0.000520909	1302.27	21922.1	5.85	-3.44145	-0.367876	0.124352	Unknown	0	0	CYT	0	PredHel=0	Topology=o	-	Cytoplasmic
119	82776033	galE	SDY_0706	UDP-galactose-4-epimerase [Shigella dysenteriae Sd197]	0.618	0.00106597	2664.91	37213.6	5.83	-7.02141	-0.304142	0.08284	Unknown	0	0	CYT	0	PredHel=0	Topology=o	Galactose metabolism	Cytoplasmic
120	82776655	fabI	SDY_1368	enoyl-[acyl-carrier-protein] reductase (NADH) [Shigella dysenteriae Sd197]	1.266	0.00218368	5459.19	27861.8	5.76	-3.701	0.162977	0.076336	Unknown	0	0.021	CYT	0	PredHel=0	Topology=o	Fatty acid biosynthesis	Cytoplasmic
121	82776769	gapA	SDY_1488	glyceraldehyde-3-phosphate dehydrogenase A [Shigella dysenteriae Sd197]	7.302	0.0125949	31487.4	35531	6.61	-0.562462	-0.133233	0.066465	Cytoplasmic	0	0	CYT	0	PredHel=0	Topology=o	Glycolysis / Gluconeogenesis	Cytoplasmic
122	82776555	kdsA	SDY_1264	2-dehydro-3-deoxyphosphooctulonate aldolase [Shigella dysenteriae Sd197]	0.505	0.000871056	2177.64	30831.5	6.32	-1.6059	-0.027817	0.070423	Cytoplasmic	0	0	CYT	0	PredHel=0	Topology=o	Lipopolysaccharide biosynthesis	Cytoplasmic
123	82779098	lldD	SDY_4038	L-lactate dehydrogenase [Shigella dysenteriae Sd197]	3.657	0.00630782	15769.6	42753.4	6.33	-1.55891	0.029798	0.073232	Unknown	0	0	CYT	0	PredHel=0	Topology=o	Pyruvate metabolism	Cytoplasmic
124	82776285	cbpA	SDY_0974	curved DNA-binding protein [Shigella dysenteriae Sd197]	0.549	0.00094695	2367.37	34434.6	6.22	-3.05514	-0.581373	0.081699	Cytoplasmic	0	0	CYT	0	PredHel=0	Topology=o	-	Cytoplasmic
125	82775511	guaC	SDY_0134	GMP reductase [Shigella dysenteriae Sd197]	0.26	0.000448464	1121.16	37396.2	6.1	-3.5429	-0.067723	0.072046	Cytoplasmic	0	0	CYT	0	PredHel=0	Topology=o	Purine metabolism	Cytoplasmic
126	82776028	aroG	SDY_0701	3-deoxy-D-arabinoheptulosonate-7-phosphate synthase [Shigella dysenteriae Sd197]	0.232	0.000400168	1000.42	38008.1	6.14	-4.27346	-0.182286	0.051429	Cytoplasmic	0	0	CYT	0	PredHel=0	Topology=o	Phenylalanine, tyrosine and tryptophan biosynthesis	Cytoplasmic
127	82777926	glyA	SDY_2741	serine hydroxymethyltransferase [Shigella dysenteriae Sd197]	1.452	0.0025045	6261.25	45344.8	6.03	-5.91677	-0.239089	0.081535	Cytoplasmic	0	0	CYT	0	PredHel=0	Topology=o	Glycine, serine and threonine metabolism	Cytoplasmic
128	82776794	gdhA	SDY_1514	NADP-specific glutamate dehydrogenase [Shigella dysenteriae Sd197]	0.422	0.000727892	1819.73	48567.4	5.98	-5.21991	-0.163535	0.082774	Cytoplasmic	0	0	CYT	0	PredHel=0	Topology=o	Glutamate metabolism	Cytoplasmic
129	82777704	ackA	SDY_2492	acetate kinase [Shigella dysenteriae Sd197]	0.712	0.0012281	3070.26	43276.7	5.85	-8.86157	-0.06	0.0675	Cytoplasmic	0	0.011	CYT	0	PredHel=0	Topology=o	Taurine and hypotaurine metabolism	Cytoplasmic
130	82776590	oppA	SDY_1301	OppA [Shigella dysenteriae Sd197]	0.995	0.00171624	4290.6	61018.6	6.05	-5.05408	-0.44291	0.099448	Periplasmic	26-27	1	SpI	26-27	PredHel=1	Topology=i9-31o	-	Periplasmic
131	82777608	poxB	SDY_2392	pyruvate oxidase [Shigella dysenteriae Sd197]	1.579	0.00272356	6808.9	62008	5.89	-9.83893	0.014161	0.066434	CytoplasmicMembrane	0	0	CYT	0	PredHel=0	Topology=o	Pyruvate metabolism	Cytoplasmic
132	82775522	lpdA	SDY_0146	lipoamide dehydrogenase (NADH) [Shigella dysenteriae Sd197]	1.387	0.00239238	5980.96	50672.5	5.79	-8.97667	-0.011182	0.054852	Cytoplasmic	0	0.042	CYT	0	PredHel=0	Topology=o	Glycolysis / Gluconeogenesis	Cytoplasmic
133	82777153	pykF	SDY_1905	pyruvate kinase I, fructose stimulated [Shigella dysenteriae Sd197]	1.259	0.0021716	5429.01	50715.4	5.77	-6.477	-0.092979	0.03617	Unknown	0	0	CYT	0	PredHel=0	Topology=o	Glycolysis / Gluconeogenesis	Cytoplasmic
134	82777081	fumA	SDY_1828	fumarase A [Shigella dysenteriae Sd197]	0.272	0.000469163	1172.91	60266.3	6.11	-5.26289	-0.363504	0.082117	Cytoplasmic	0	0	CYT	0	PredHel=0	Topology=o	Citrate cycle (TCA cycle)	Cytoplasmic
135	82777521	mdoG	SDY_2302	periplasmic glucans biosynthesis protein [Shigella dysenteriae Sd197]	0.208	0.000358771	896.929	57908.1	7.08	0.675226	-0.538161	0.113503	Periplasmic	22-23	1	SpI	22-23	PredHel=0	Topology=o	-	Periplasmic
136	82775458	surA	SDY_0078	survival protein [Shigella dysenteriae Sd197]	0.721	0.00124363	3109.06	47254.9	6.73	-0.22851	-0.374533	0.046729	Periplasmic	20-21	1	SpI	20-21	PredHel=0	Topology=o	-	Periplasmic
137	82777692	nuoF	SDY_2480	NADH dehydrogenase I chain F [Shigella dysenteriae Sd197]	0.412	0.000710643	1776.61	49290.6	6.44	-1.70705	-0.318427	0.089888	Cytoplasmic	0	0	CYT	0	PredHel=0	Topology=o	Ubiquinone biosynthesis	Cytoplasmic
138	82777410	mrp	SDY_2182	putative ATPase [Shigella dysenteriae Sd197]	0.376	0.000648548	1621.37	41075	6.16	-4.82915	-0.002439	0.051491	Unknown	0	0	CYT	0	PredHel=0	Topology=o	-	Cytoplasmic membrane
139	82779109	tdh	SDY_4049	threonine dehydrogenase [Shigella dysenteriae Sd197]	0.277	0.000477787	1194.47	37167.6	6.07	-4.32562	0.045161	0.079179	Cytoplasmic	0	0	CYT	0	PredHel=0	Topology=o	Glycine, serine and threonine metabolism	Cytoplasmic
140	82775567	yaeT	SDY_0193	hypothetical protein SDY_0193 [Shigella dysenteriae Sd197]	0.209	0.000360496	901.241	90591.1	4.93	-24.3073	-0.47963	0.120988	OuterMembrane	20-21	1	SpI	20-21	PredHel=0	Topology=o	-	Outer membrane
141	82779427	frdA	SDY_4398	fumarate reductase, anaerobic, flavoprotein subunit [Shigella dysenteriae Sd197]	0.56	0.000965923	2414.81	65969	5.86	-12.462	-0.361462	0.07309	Periplasmic	27-28	0.882	SpI	27-28	PredHel=0	Topology=o	Citrate cycle (TCA cycle)	Cytoplasmic
142	82775795	adk	SDY_0445	Adk [Shigella dysenteriae Sd197]	0.967	0.00166794	4169.86	23513	5.75	-2.74422	-0.368224	0.056075	Cytoplasmic	0	0.003	CYT	0	PredHel=0	Topology=o	Purine metabolism	Cytoplasmic
143	82777434	rfbC	SDY_2207	dTDP-4-dehydrorhamnose 3,5-epimerase [Shigella dysenteriae Sd197]	0.342	0.000589903	1474.76	21341.5	6.91	0.336504	-0.380541	0.135135	Unknown	0	0	CYT	0	PredHel=0	Topology=o	Nucleotide sugars metabolism	Cytoplasmic
144	82778007	yfiD	SDY_2822	putative formate acetyltransferase [Shigella dysenteriae Sd197]	0.343	0.000591628	1479.07	14325.7	4.96	-5.83948	-0.324409	0.062992	Cytoplasmic	0	0	CYT	0	PredHel=0	Topology=o	-	Cytoplasmic
145	82775639	cysS	SDY_0278	cysteine tRNA synthetase [Shigella dysenteriae Sd197]	0.233	0.000401893	1004.73	52198.1	5.38	-16.7071	-0.387852	0.091106	Cytoplasmic	0	0	CYT	0	PredHel=0	Topology=o	Cysteine metabolism	Cytoplasmic
146	82776031	galK	SDY_0704	galactokinase [Shigella dysenteriae Sd197]	0.306	0.000527808	1319.52	41421.5	5.26	-12.4496	-0.101571	0.062827	Cytoplasmic	0	0.002	CYT	0	PredHel=0	Topology=o	Galactose metabolism	Cytoplasmic
147	82777927	hmpA	SDY_2742	dihydropteridine reductase, ferrisiderophore reductase activity [Shigella dysenteriae Sd197]	0.138	0.000238031	595.078	43804.9	5.48	-11.8623	-0.278788	0.098485	Unknown	21-22	0	CYT	0	PredHel=0	Topology=o	-	Cytoplasmic
148	82778537	sspA	SDY_3405	stringent starvation protein A [Shigella dysenteriae Sd197]	1.238	0.00213538	5338.45	24320	5.22	-6.65018	-0.239623	0.09434	Cytoplasmic	0	0	CYT	0	PredHel=0	Topology=o	-	Cytoplasmic
149	82778584	def	SDY_3463	peptide deformylase [Shigella dysenteriae Sd197]	0.843	0.00145406	3635.15	19327.8	5.23	-6.68909	-0.289941	0.029586	Cytoplasmic	0	0	CYT	0	PredHel=0	Topology=o	-	Cytoplasmic
150	82777893	guaB	SDY_2704	IMP dehydrogenase [Shigella dysenteriae Sd197]	0.417	0.000719268	1798.17	52050.3	5.91	-6.24362	-0.114139	0.036885	Cytoplasmic	0	0	CYT	0	PredHel=0	Topology=o	Purine metabolism	Cytoplasmic
151	82778222	yqhD	SDY_3063	putative oxidoreductase [Shigella dysenteriae Sd197]	0.757	0.00130572	3264.3	42055.4	5.66	-8.91469	-0.125065	0.067183	Cytoplasmic	0	0	CYT	0	PredHel=0	Topology=o	-	Cytoplasmic
152	82779307	pyrB	SDY_4264	aspartate carbamoyltransferase, catalytic subunit [Shigella dysenteriae Sd197]	0.261	0.000450189	1125.47	34426	6.12	-4.01944	-0.104501	0.07074	Cytoplasmic	0	0	CYT	0	PredHel=0	Topology=o	Pyrimidine metabolism	Cytoplasmic
153	82779426	frdB	SDY_4397	fumarate reductase, anaerobic, iron-sulfur protein subunit [Shigella dysenteriae Sd197]	0.681	0.00117463	2936.58	27125	6.07	-2.93032	-0.222951	0.090164	Unknown	0	0	CYT	0	PredHel=0	Topology=o	Citrate cycle (TCA cycle)	Cytoplasmic
154	82777431	rfbB	SDY_2204	dTDP-glucose 4,6 dehydratase [Shigella dysenteriae Sd197]	0.71	0.00122465	3061.63	40510.8	5.73	-8.92096	-0.411634	0.099723	Unknown	0	0.004	CYT	0	PredHel=0	Topology=o	Nucleotide sugars metabolism	Cytoplasmic
155	82775550	pfs	SDY_0175	hypothetical protein SDY_0175 [Shigella dysenteriae Sd197]	0.301	0.000519184	1297.96	24353	5.09	-9.56125	0.305603	0.051724	Unknown	0	0	CYT	0	PredHel=0	Topology=o	Urea cycle and metabolism of amino groups	Cytoplasmic
156	82777928	glnB	SDY_2743	regulatory protein P-II for glutamine synthetase [Shigella dysenteriae Sd197]	0.383	0.000660622	1651.56	12425	5.17	-2.93809	0.008928	0.0625	Cytoplasmic	0	0	CYT	0	PredHel=0	Topology=o	-	Cytoplasmic
157	82776245	fabA	SDY_0927	beta-hydroxydecanoyl thioester dehydrase [Shigella dysenteriae Sd197]	0.319	0.000550231	1375.58	18968.4	6.13	-0.89341	-0.012209	0.104651	Cytoplasmic	0	0	CYT	0	PredHel=0	Topology=o	Fatty acid biosynthesis	Cytoplasmic
158	82778552	tldD	SDY_3420	CsrA inhibitory activity suppressor [Shigella dysenteriae Sd197]	0.29	0.00050021	1250.53	51330	4.93	-16.4885	-0.11788	0.060291	Cytoplasmic	0	0	CYT	0	PredHel=0	Topology=o	-	Cytoplasmic
159	82778431	yqjG	SDY_3291	putative transferase [Shigella dysenteriae Sd197]	0.331	0.00057093	1427.32	37464.8	6.04	-5.79891	-0.383537	0.134146	Cytoplasmic	0	0	CYT	0	PredHel=0	Topology=o	-	Cytoplasmic
160	82775414	hpt	SDY_0034	hypoxanthine phosphoribosyltransferase [Shigella dysenteriae Sd197]	0.292	0.00050366	1259.15	20616.1	5.1	-6.78966	-0.4944	0.112	Cytoplasmic	0	0	CYT	0	PredHel=0	Topology=o	-	Cytoplasmic
161	82779633	deoA	SDY_4642	thymidine phosphorylase [Shigella dysenteriae Sd197]	1.271	0.0021923	5480.75	47194.1	5.21	-10.4955	0.015682	0.061364	Unknown	0	0	CYT	0	PredHel=0	Topology=o	Purine metabolism	Cytoplasmic
162	82778799	rpe	SDY_3693	D-ribulose-5-phosphate 3-epimerase [Shigella dysenteriae Sd197]	0.24	0.000413967	1034.92	24500.2	5.02	-9.52175	0.097333	0.071111	Cytoplasmic	0	0.017	CYT	0	PredHel=0	Topology=o	Pentose phosphate pathway	Cytoplasmic
163	82776157	ybhB	SDY_0833	hypothetical protein SDY_0833 [Shigella dysenteriae Sd197]	0.715	0.00123328	3083.19	17158.4	4.98	-9.30562	-0.250633	0.101266	Cytoplasmic	0	0	CYT	0	PredHel=0	Topology=o	-	Cytoplasmic
164	82777062	pheS	SDY_1809	phenylalanine tRNA synthetase, alpha-subunit [Shigella dysenteriae Sd197]	0.484	0.000834834	2087.08	36786.3	5.79	-7.00196	-0.316514	0.088685	Cytoplasmic	0	0.021	CYT	0	PredHel=0	Topology=o	Phenylalanine, tyrosine and tryptophan biosynthesis	Cytoplasmic
165	82777259	phoP	SDY_2022	transcriptional regulatory protein [Shigella dysenteriae Sd197]	0.434	0.00074859	1871.48	25534.3	5.1	-9.42254	-0.259641	0.058296	Cytoplasmic	0	0	CYT	0	PredHel=0	Topology=o	-	Cytoplasmic
166	82775531	panC	SDY_0155	pantothenate synthetase [Shigella dysenteriae Sd197]	0.428	0.000738241	1845.6	31495.3	5.54	-4.73291	-0.05583	0.053004	Cytoplasmic	0	0	CYT	0	PredHel=0	Topology=o	beta-Alanine metabolism	Cytoplasmic
167	82777128	gloA	SDY_1877	lactoylglutathione lyase [Shigella dysenteriae Sd197]	0.466	0.000803786	2009.46	14919.3	4.95	-5.84551	-0.345926	0.088889	Unknown	0	0	CYT	0	PredHel=0	Topology=o	Pyruvate metabolism	Cytoplasmic
168	82777990	pdxJ	SDY_2805	pyridoxine biosynthesis [Shigella dysenteriae Sd197]	0.405	0.000698569	1746.42	26398.2	5.61	-7.32203	-0.121399	0.032922	Cytoplasmic	0	0	CYT	0	PredHel=0	Topology=o	Vitamin B6 metabolism	Cytoplasmic
169	82775790	ushA	SDY_0438	UDP-sugar hydrolase [Shigella dysenteriae Sd197]	0.462	0.000796887	1992.22	60772.7	5.55	-10.1264	-0.401273	0.083636	Periplasmic	25-26	1	SpI	25-26	PredHel=0	Topology=o	Purine metabolism	Periplasmic
170	82777906	pepB	SDY_2719	putative peptidase [Shigella dysenteriae Sd197]	0.39	0.000672696	1681.74	49468	5.96	-4.54685	-0.222482	0.079625	Unknown	0	0	CYT	0	PredHel=0	Topology=o	-	Cytoplasmic
171	82775702	yajF	SDY_0345	possible NAGC-like transcriptional regulator [Shigella dysenteriae Sd197]	0.371	0.000639924	1599.81	37543.2	5.81	-5.59269	-0.159195	-	Cytoplasmic	0	0.162	CYT	0	PredHel=0	Topology=o	-	Cytoplasmic
172	82775613	gmhA	SDY_0248	phosphoheptose isomerase [Shigella dysenteriae Sd197]	0.37	0.000638199	1595.5	20818.9	5.62	-5.52041	-0.041667	0.0625	Cytoplasmic	0	0	CYT	0	PredHel=0	Topology=o	Lipopolysaccharide biosynthesis	Cytoplasmic
173	82779310	yjgI	SDY_4267	putative oxidoreductase [Shigella dysenteriae Sd197]	0.278	0.000479512	1198.78	24543.9	5.94	-2.52592	0.145992	0.059072	Cytoplasmic	21-22	0.003	CYT	0	PredHel=0	Topology=o	-	Cytoplasmic
174	82779140	rpoZ	SDY_4081	DNA-directed RNA polymerase omega chain [Shigella dysenteriae Sd197]	0.348	0.000600252	1500.63	10236.2	4.87	-3.97808	-0.524176	0.010989	Cytoplasmic	0	0	CYT	0	PredHel=0	Topology=i	RNA polymerase	Cytoplasmic
175	82776254	mgsA	SDY_0938	methylglyoxal synthase [Shigella dysenteriae Sd197]	0.287	0.000495036	1237.59	17325.5	6.12	-2.40088	0.0703226	-	Unknown	0	0	CYT	0	PredHel=0	Topology=o	-	Cytoplasmic
176	82778481	rbfA	SDY_3346	ribosome-binding factor A [Shigella dysenteriae Sd197]	0.333	0.000574379	1435.95	15153.9	5.93	-0.888768	-0.398496	0.06015	Cytoplasmic	0	0	CYT	0	PredHel=0	Topology=o	-	Cytoplasmic
177	82777720	hisJ	SDY_2508	histidine-binding periplasmic protein of high-affinity histidine transport system [Shigella dysenteriae Sd197]	0.28	0.000482962	1207.4	28508.2	5.33	-3.06301	-0.291923	0.092308	Periplasmic	22-23	1	SpI	22-23	PredHel=1	Topology=i5-24o	-	Periplasmic
178	82777424	dcd	SDY_2197	2'-deoxycytidine 5'-triphosphate deaminase [Shigella dysenteriae Sd197]	0.276	0.000476062	1190.16	21250.3	5.61	-3.70123	-0.176166	0.067358	Unknown	0	0	CYT	0	PredHel=0	Topology=o	Pyrimidine metabolism	Cytoplasmic
179	82778178	fucO	SDY_3016	L-1,2-propanediol oxidoreductase [Shigella dysenteriae Sd197]	0.341	0.000588178	1470.45	40661.9	5.1	-12.4125	0.08094	0.060052	Cytoplasmic	0	0	CYT	0	PredHel=0	Topology=o	Pyruvate metabolism	Cytoplasmic
180	82775976	ybgI	SDY_0645	hypothetical protein SDY_0645 [Shigella dysenteriae Sd197]	0.249	0.000429491	1073.73	26909.5	5.07	-11.3272	-0.112146	0.068826	Unknown	0	0	CYT	0	PredHel=0	Topology=o	-	Cytoplasmic
181	82778827	hemE	SDY_3729	uroporphyrinogen decarboxylase [Shigella dysenteriae Sd197]	0.254	0.000438115	1095.29	39262.7	5.88	-5.32818	-0.14096	0.087571	Unknown	0	0	CYT	0	PredHel=0	Topology=o	Porphyrin and chlorophyll metabolism	Cytoplasmic
182	82775713	proC	SDY_0356	pyrroline-5-carboxylate reductase [Shigella dysenteriae Sd197]	0.237	0.000408792	1021.98	28274.9	5.86	-2.78778	0.294424	0.048327	Unknown	0	0.004	CYT	0	PredHel=0	Topology=o	Arginine and proline metabolism	Cytoplasmic
183	82775798	ybaB	SDY_0448	hypothetical protein SDY_0448 [Shigella dysenteriae Sd197]	0.214	0.000369121	922.802	12014.4	5.01	-3.93373	-0.473395	0.036697	Cytoplasmic	0	0	CYT	0	PredHel=0	Topology=o	-	Cytoplasmic
184	82777819	ucpA	SDY_2622	putative oxidoreductase [Shigella dysenteriae Sd197]	0.245	0.000422591	1056.48	30682.1	5.18	-6.91366	0.0382456	-	Cytoplasmic	42-43	0	CYT	0	PredHel=0	Topology=o	-	Cytoplasmic
185	82777549	ycbL	SDY_2330	hypothetical protein SDY_2330 [Shigella dysenteriae Sd197]	0.171	0.000294952	737.379	23729.2	5.03	-12.244	-0.143721	0.07907	Unknown	0	0	CYT	0	PredHel=0	Topology=o	-	Cytoplasmic
186	82776641	ribA	SDY_1353	GTP cyclohydrolase II [Shigella dysenteriae Sd197]	0.191	0.000329449	823.622	21863.3	5.6	-6.425	-0.168367	0.066327	Cytoplasmic	0	0	CYT	0	PredHel=0	Topology=o	Riboflavin metabolism	Cytoplasmic
187	82779294	yjfG	SDY_4251	putative ligase [Shigella dysenteriae Sd197]	0.181	0.0003122	780.5	49893.3	5.55	-14.6683	-0.041794	0.07221	Cytoplasmic	24-25	0.677	CYT	0	PredHel=0	Topology=o	-	Cytoplasmic
188	82776086	moeA	SDY_0760	molybdopterin biosynthesis [Shigella dysenteriae Sd197]	0.212	0.000365671	914.177	44123.6	5.03	-11.7621	0.019708	0.068127	Cytoplasmic	0	0	CYT	0	PredHel=0	Topology=o	-	Cytoplasmic
189	82776618	trpB	SDY_1329	tryptophan synthase, beta protein [Shigella dysenteriae Sd197]	0.165	0.000284602	711.506	42996.4	5.63	-10.9031	-0.190932	0.065491	Unknown	0	0	CYT	0	PredHel=0	Topology=o	Phenylalanine, tyrosine and tryptophan biosynthesis	Cytoplasmic
190	82779226	yidA	SDY_4179	hypothetical protein SDY_4179 [Shigella dysenteriae Sd197]	0.123	0.000212158	530.395	29750	5.11	-9.51934	-0.011111	0.077778	Unknown	0	0	CYT	0	PredHel=0	Topology=o	-	Cytoplasmic
191	82777362	mglB	SDY_2130	galactose-binding transport protein [Shigella dysenteriae Sd197]	0.114	0.000196634	491.586	35711.1	5.68	-3.61209	-0.273494	0.060241	Periplasmic	23-24	1	SpI	23-24	PredHel=1	Topology=i5-24o	-	Periplasmic
192	82775612	ykfE	SDY_0246	hypothetical protein SDY_0246 [Shigella dysenteriae Sd197]	0.876	0.00151098	3777.45	16871.6	6.27	-0.807697	-0.107006	0.070064	Unknown	28-29	1	SpI	28-29	PredHel=0	Topology=o	-	Cytoplasmic
193	82777047	ppsA	SDY_1794	phosphoenolpyruvate synthase [Shigella dysenteriae Sd197]	0.304	0.000524358	1310.9	87456.6	4.89	-32.2445	-0.234722	0.07702	Cytoplasmic	0	0	CYT	0	PredHel=0	Topology=o	Pyruvate metabolism	Cytoplasmic
194	82775992	sdhB	SDY_0662	succinate dehydrogenase, iron sulfur protein [Shigella dysenteriae Sd197]	1.205	0.00207846	5196.15	26840.9	5.97	-2.19801	-0.312185	0.07563	Unknown	0	0	CYT	0	PredHel=0	Topology=o	Citrate cycle (TCA cycle)	Cytoplasmic
195	82779064	asnA	SDY_4004	asparagine synthetase A [Shigella dysenteriae Sd197]	0.376	0.000648548	1621.37	36648.2	5.53	-10.8629	-0.289394	0.069697	Cytoplasmic	0	0	CYT	0	PredHel=0	Topology=o	Alanine and aspartate metabolism	Cytoplasmic
196	82779073	atpH	SDY_4013	membrane-bound ATP synthase, F1 sector, delta-subunit [Shigella dysenteriae Sd197]	0.458	0.000789987	1974.97	19361.5	4.94	-6.87644	0.060452	0.045198	Cytoplasmic	0	0	CYT	0	PredHel=0	Topology=o	Oxidative phosphorylation	Cytoplasmic membrane
197	82779086	phoU	SDY_4026	negative regulator for pho regulon [Shigella dysenteriae Sd197]	0.277	0.000477787	1194.47	27440.5	5.17	-9.64022	-0.275519	0.049793	Cytoplasmic	0	0	CYT	0	PredHel=0	Topology=o	-	Cytoplasmic
198	82779293	fbp	SDY_4250	fructose-bisphosphatase [Shigella dysenteriae Sd197]	0.489	0.000843458	2108.64	36832.5	5.67	-7.41198	-0.221687	0.093373	Cytoplasmic	0	0	CYT	0	PredHel=0	Topology=o	Glycolysis / Gluconeogenesis	Cytoplasmic
199	82775545	hemL	SDY_0170	glutamate-1-semialdehyde aminotransferase [Shigella dysenteriae Sd197]	0.352	0.000607152	1517.88	45390.3	4.86	-19.4914	0.196948	0.08216	Cytoplasmic	0	0	CYT	0	PredHel=0	Topology=o	Porphyrin and chlorophyll metabolism	Cytoplasmic
200	82776112	glnQ	SDY_0787	ATP-binding component of glutamine high-affinity transport system [Shigella dysenteriae Sd197]	0.2	0.000344973	862.431	26708	5.85	-4.37011	-0.129167	0.05	Cytoplasmic	0	0	CYT	0	PredHel=0	Topology=o	-	Cytoplasmic membrane
201	82778315	yggE	SDY_3160	putative actin [Shigella dysenteriae Sd197]	0.864	0.00149028	3725.7	26634.1	6.1	-1.62128	-0.242276	0.056911	Periplasmic	21-22	1	SpI	21-22	PredHel=0	Topology=o	-	Periplasmic
202	82778057	emrR	SDY_2879	regulator of plasmid mcrB operon [Shigella dysenteriae Sd197]	0.385	0.000664072	1660.18	20518.8	5.99	-3.50917	-0.607386	0.045455	Cytoplasmic	0	0	CYT	0	PredHel=0	Topology=o	-	Cytoplasmic
203	82777433	rfbA	SDY_2206	glucose-1-phosphate thymidylyltransferase [Shigella dysenteriae Sd197]	0.348	0.000600252	1500.63	32495.2	5.25	-5.79711	-0.15411	0.09589	Unknown	0	0.47	CYT	0	PredHel=0	Topology=o	Nucleotide sugars metabolism	Cytoplasmic
204	82779621	yjjT	SDY_4630	putative enzyme [Shigella dysenteriae Sd197]	0.121	0.000208708	521.771	37623.2	6	-4.32903	-0.111079	0.087464	Unknown	16-17	0	CYT	0	PredHel=0	Topology=o	-	Cytoplasmic
205	82777279	ycfP	SDY_2042	hypothetical protein SDY_2042 [Shigella dysenteriae Sd197]	0.514	0.000886579	2216.45	23309.8	6.5	-1.37955	-0.642211	-	Cytoplasmic	0	0	CYT	0	PredHel=0	Topology=i	-	Cytoplasmic
206	82778558	mreB	SDY_3426	penicillin binding protein 3 [Shigella dysenteriae Sd197]	0.373	0.000643374	1608.43	38971.2	5.28	-8.62775	0.091825	0.046322	Cytoplasmic	21-22	0.001	CYT	0	PredHel=0	Topology=o	-	Outer membrane
207	82776543	ychF	SDY_1252	putative GTP-binding protein [Shigella dysenteriae Sd197]	0.354	0.000610601	1526.5	39665.8	4.87	-15.8452	-0.16281	0.068871	Cytoplasmic	0	0	CYT	0	PredHel=0	Topology=o	-	Cytoplasmic
208	82777097	add	SDY_1846	adenosine deaminase [Shigella dysenteriae Sd197]	0.412	0.000710643	1776.61	36405.1	5.42	-13.7635	-0.023423	0.057057	Cytoplasmic	0	0	CYT	0	PredHel=0	Topology=o	Purine metabolism	Cytoplasmic
209	82524481	stbA	SDY_P075	plasmid stable inheritance protein [Shigella dysenteriae Sd197]	0.131	0.000225957	564.893	35647.3	5.81	-5.37245	-0.270219	0.07837	Cytoplasmic	0	0	CYT	0	PredHel=0	Topology=o	-	Cytoplasmic
210	82777432	rfbD	SDY_2205	dTDP-6-deoxy-L-mannose-dehydrogenase [Shigella dysenteriae Sd197]	0.233	0.000401893	1004.73	32588.7	5.73	-6.28333	-0.109699	0.083612	Unknown	34-35	0	CYT	0	PredHel=0	Topology=o	Nucleotide sugars metabolism	Cytoplasmic
211	82775721	ddlA	SDY_0365	D-alanine-D-alanine ligase A [Shigella dysenteriae Sd197]	0.146	0.00025183	629.575	39217.1	4.96	-15.3209	0.017308	0.06044	Cytoplasmic	17-18	0	CYT	0	PredHel=0	Topology=o	D-Alanine metabolism	Cytoplasmic
212	82776358	-	SDY_1051	hypothetical protein SDY_1051 [Shigella dysenteriae Sd197]	0.227	0.000391544	978.86	30483.2	4.93	-13.28	-0.291882	0.088561	Cytoplasmic	0	0	CYT	0	PredHel=0	Topology=o	-	Cytoplasmic
213	82776102	ybiT	SDY_0776	putative ATP-binding component of a transport system [Shigella dysenteriae Sd197]	0.16	0.000275978	689.945	59871.8	4.99	-21.2354	-0.366226	0.084906	CytoplasmicMembrane	0	0	CYT	0	PredHel=0	Topology=o	-	Cytoplasmic membrane
214	82524617	virA	SDY_P211	VirA [Shigella dysenteriae Sd197]	0.365	0.000629575	1573.94	44720.9	5.5	-9.41575	-0.20975	0.0875	Unknown	0	0	CYT	0	PredHel=0	Topology=o	-	Cytoplasmic membrane
215	82777899	hisS	SDY_2710	histidine tRNA synthetase [Shigella dysenteriae Sd197]	0.191	0.000329449	823.622	47011.6	5.62	-8.35114	-0.257783	0.07783	Cytoplasmic	0	0	CYT	0	PredHel=0	Topology=o	Histidine metabolism	Cytoplasmic
216	82779270	pgi	SDY_4226	glucosephosphate isomerase [Shigella dysenteriae Sd197]	1.505	0.00259592	6489.8	61527.4	5.85	-10.4	-0.268488	0.107468	Cytoplasmic	0	0	CYT	0	PredHel=0	Topology=o	Glycolysis / Gluconeogenesis	Cytoplasmic
217	82779441	purA	SDY_4412	adenylosuccinate synthetase [Shigella dysenteriae Sd197]	0.91	0.00156963	3924.06	47343.1	5.32	-9.58443	-0.199537	0.074074	Cytoplasmic	0	0	CYT	0	PredHel=0	Topology=o	Purine metabolism	Cytoplasmic
218	82776148	moaB	SDY_0824	molybdopterin biosynthesis, protein B [Shigella dysenteriae Sd197]	0.614	0.00105907	2647.66	18678.4	5.73	-3.61119	-0.223529	0.064706	Cytoplasmic	0	0	CYT	0	PredHel=0	Topology=o	-	Cytoplasmic
219	82779044	ilvC	SDY_3974	ketol-acid reductoisomerase [Shigella dysenteriae Sd197]	0.983	0.00169554	4238.85	54047.9	5.2	-14.477	-0.198371	0.077393	Cytoplasmic	0	0	CYT	0	PredHel=0	Topology=o	Valine, leucine and isoleucine biosynthesis	Cytoplasmic
220	82779632	deoC	SDY_4641	2-deoxyribose-5-phosphate aldolase [Shigella dysenteriae Sd197]	0.977	0.00168519	4212.98	27746.6	5.5	-4.78523	-0.013514	0.057915	Cytoplasmic	0	0	CYT	0	PredHel=0	Topology=o	Pentose phosphate pathway	Cytoplasmic
221	82524569	ipaA	SDY_P163	IpaA [Shigella dysenteriae Sd197]	0.276	0.000476062	1190.16	70204.8	6.27	-4.5295	-0.719273	0.053712	OuterMembrane	0	0	CYT	0	PredHel=0	Topology=o	-	Outer membrane
222	82775665	yajQ	SDY_0304	hypothetical protein SDY_0304 [Shigella dysenteriae Sd197]	0.842	0.00145233	3630.84	19115	6.64	0.118462	-0.476687	0.06135	Cytoplasmic	0	0	CYT	0	PredHel=0	Topology=o	-	Cytoplasmic
223	82775949	glnS	SDY_0614	glutamine tRNA synthetase [Shigella dysenteriae Sd197]	0.164	0.000282877	707.194	63517.5	5.96	-8.91949	-0.529242	0.097473	Unknown	0	0	CYT	0	PredHel=0	Topology=o	Glutamate metabolism	Cytoplasmic
224	82776030	galM	SDY_0703	galactose-1-epimerase [Shigella dysenteriae Sd197]	0.414	0.000714093	1785.23	38106.8	4.84	-15.5554	-0.446243	0.098266	Periplasmic	0	0	CYT	0	PredHel=0	Topology=o	Glycolysis / Gluconeogenesis	Cytoplasmic
225	82776437	zwf	SDY_1138	glucose-6-phosphate dehydrogenase [Shigella dysenteriae Sd197]	0.528	0.000910727	2276.82	55702.3	5.56	-7.66151	-0.373523	0.089613	Cytoplasmic	0	0	CYT	0	PredHel=0	Topology=o	Pentose phosphate pathway	Cytoplasmic
226	82776768	yeaD	SDY_1487	hypothetical protein SDY_1487 [Shigella dysenteriae Sd197]	0.854	0.00147303	3682.58	33605.2	6.31	-3.14387	-0.2299	0.083056	Cytoplasmic	0	0	CYT	0	PredHel=0	Topology=o	-	Cytoplasmic
227	82776857	ydfG	SDY_1586	putative oxidoreductase [Shigella dysenteriae Sd197]	0.417	0.000719268	1798.17	27245.9	5.65	-5.38077	-0.186693	0.068548	Cytoplasmic	0	0	CYT	0	PredHel=0	Topology=o	-	Cytoplasmic
228	82777130	ydhD	SDY_1880	hypothetical protein SDY_1880 [Shigella dysenteriae Sd197]	0.467	0.000805511	2013.78	12878.3	4.75	-5.12014	-0.272174	0.086957	Unknown	0	0.006	CYT	0	PredHel=0	Topology=i	-	Cytoplasmic
229	82777187	pspA	SDY_1940	phage shock protein [Shigella dysenteriae Sd197]	0.499	0.000860706	2151.77	25520	5.38	-5.67514	-0.70991	0.031532	Cytoplasmic	0	0	CYT	0	PredHel=0	Topology=o	-	Cytoplasmic
230	82777620	artP	SDY_2404	ATP-binding component of 3rd arginine transport system [Shigella dysenteriae Sd197]	0.629	0.00108494	2712.35	27021.1	6.17	-2.51733	-0.134298	0.061983	CytoplasmicMembrane	0	0	CYT	0	PredHel=0	Topology=o	-	Cytoplasmic membrane
231	82777731	pdxB	SDY_2519	erythronate-4-phosphate dehyrogenase [Shigella dysenteriae Sd197]	0.245	0.000422591	1056.48	41336.1	6.43	-2.22666	-0.030159	0.063492	Cytoplasmic	0	0	CYT	0	PredHel=0	Topology=o	Vitamin B6 metabolism	Cytoplasmic
232	82777801	gltX	SDY_2600	glutamate tRNA synthetase, catalytic subunit [Shigella dysenteriae Sd197]	0.313	0.000539882	1349.71	53811.7	5.59	-15.5184	-0.514225	0.087049	Cytoplasmic	0	0.035	CYT	0	PredHel=0	Topology=o	Glutamate metabolism	Cytoplasmic
233	82777898	-	SDY_2709	hypothetical protein SDY_2709 [Shigella dysenteriae Sd197]	0.184	0.000317375	793.437	22175.1	5.07	-4.88351	-0.21068	0.058252	Unknown	0	0	CYT	0	PredHel=1	Topology=o24-43i	-	Cytoplasmic
234	82777972	grpE	SDY_2787	GrpE [Shigella dysenteriae Sd197]	1.274	0.00219748	5493.69	21811	4.68	-14.6789	-0.370558	0.020305	Cytoplasmic	0	0	CYT	0	PredHel=0	Topology=o	-	Cytoplasmic
235	82778061	ygaG	SDY_2884	hypothetical protein SDY_2884 [Shigella dysenteriae Sd197]	1.367	0.00235789	5894.72	19415.5	5.18	-8.47182	-0.323392	0.05848	Cytoplasmic	0	0	CYT	0	PredHel=0	Topology=o	Methionine metabolism	Cytoplasmic
236	82778955	yihK	SDY_3872	putative GTP-binding factor [Shigella dysenteriae Sd197]	0.342	0.000589903	1474.76	67352.9	5.16	-20.9081	-0.294069	0.059308	Unknown (This protein may have multiple localization sites.)	0	0	CYT	0	PredHel=0	Topology=o	-	Cytoplasmic
237	82778210	-	SDY_3051	hypothetical protein SDY_3051 [Shigella dysenteriae Sd197]	0.335	0.000577829	1444.57	38498	6.27	-3.06397	-0.323989	0.086705	Unknown	0	0.002	CYT	0	PredHel=0	Topology=o	-	Cytoplasmic
238	82778341	dsbC	SDY_3189	protein disulfide isomerase II [Shigella dysenteriae Sd197]	0.223	0.000384644	961.611	25633.7	6.29	-1.62302	-0.113983	0.072034	Periplasmic	20-21	1	SpI	20-21	PredHel=0	Topology=o	-	Periplasmic
239	82779472	mopB	SDY_4448	GroES [Shigella dysenteriae Sd197]	4.933	0.00850875	21271.9	10386.6	5.15	-2.89256	-0.004124	0.020619	Cytoplasmic	0	0.116	CYT	0	PredHel=0	Topology=o	-	Cytoplasmic
240	82779019	hemX	SDY_3943	uroporphyrinogen III methylase [Shigella dysenteriae Sd197]	0.312	0.000538157	1345.39	42941.2	4.74	-13.8627	-0.437913	0.040712	Unknown	0	0	CYT	0	PredHel=1	Topology=i36-58o	Porphyrin and chlorophyll metabolism	Cytoplasmic
241	82779305	yjgF	SDY_4262	hypothetical protein SDY_4262 [Shigella dysenteriae Sd197]	1.705	0.00294089	7352.23	15169.7	5.83	-0.985296	0.004255	0.06383	Unknown	0	0	CYT	0	PredHel=0	Topology=i	-	Cytoplasmic
242	82775502	ftsZ	SDY_0125	tubulin-like GTP-binding protein and GTPase [Shigella dysenteriae Sd197]	0.429	0.000739966	1849.92	40322.2	4.65	-18.6713	-0.0047	0.041775	CytoplasmicMembrane	0	0	CYT	0	PredHel=0	Topology=o	-	Cytoplasmic membrane
243	82778683	uspA	SDY_3567	universal stress protein; broad regulatory function? [Shigella dysenteriae Sd197]	3.294	0.0056817	14204.2	16065.8	5.11	-8.39421	-0.055556	0.055556	Cytoplasmic	0	0	CYT	0	PredHel=0	Topology=o	-	Cytoplasmic
244	82778483	nusA	SDY_3348	transcription pausing [Shigella dysenteriae Sd197]	0.494	0.000852082	2130.21	54912.7	4.53	-39.6566	-0.282424	0.048485	Cytoplasmic	0	0	CYT	0	PredHel=0	Topology=o	-	Cytoplasmic
245	82777261	ycfD	SDY_2024	hypothetical protein SDY_2024 [Shigella dysenteriae Sd197]	0.641	0.00110564	2764.09	42951.7	4.69	-28.7149	-0.427659	0.106383	Cytoplasmic	0	0	CYT	0	PredHel=0	Topology=o	-	Cytoplasmic
246	82778618	bfr	SDY_3498	bacterioferrin [Shigella dysenteriae Sd197]	0.762	0.00131435	3285.86	18326	4.64	-14.5169	-0.306329	0.075949	Cytoplasmic	0	0	CYT	0	PredHel=0	Topology=o	-	Cytoplasmic
247	82777904	sseA	SDY_2717	putative thiosulfate sulfurtransferase [Shigella dysenteriae Sd197]	0.446	0.000769289	1923.22	37142	4.94	-16.2662	-0.068683	0.081851	Cytoplasmic	29-30	0	CYT	0	PredHel=0	Topology=o	-	Cytoplasmic
248	82778770	yhgI	SDY_3662	hypothetical protein SDY_3662 [Shigella dysenteriae Sd197]	0.374	0.000645099	1612.75	21212	4.52	-14.7871	-0.256021	0.068063	Cytoplasmic	17-18	0	CYT	0	PredHel=0	Topology=o	-	Cytoplasmic
249	82778630	slyD	SDY_3510	FKBP-type peptidyl-prolyl cis-trans isomerase [Shigella dysenteriae Sd197]	0.711	0.00122638	3065.94	20638	4.74	-23.6874	-0.308854	0.041667	Cytoplasmic	17-18	0	CYT	0	PredHel=0	Topology=o	-	Cytoplasmic
250	82778661	hdeA	SDY_3543	hypothetical protein SDY_3543 [Shigella dysenteriae Sd197]	2.381	0.0041069	10267.2	11964	5.06	-2.07897	-0.208182	0.054545	Unknown	21-22	1	SpI	21-22	PredHel=1	Topology=o4-22i	-	Cytoplasmic membrane
251	82777544	pepN	SDY_2325	aminopeptidase N [Shigella dysenteriae Sd197]	0.396	0.000683046	1707.61	98979	5.09	-34.2499	-0.344368	0.096552	CytoplasmicMembrane	0	0	CYT	0	PredHel=0	Topology=o	Glutathione metabolism	Cytoplasmic membrane
252	82776741	ynaF	SDY_1458	putative filament protein [Shigella dysenteriae Sd197]	3.162	0.00545402	13635	18444.6	5.96	-3.3903	0.072619	0.047619	Cytoplasmic	17-18	0	CYT	0	PredHel=0	Topology=o	-	Cytoplasmic
253	82775913	ybeL	SDY_0567	putative alpha helical protein [Shigella dysenteriae Sd197]	1.391	0.00239928	5998.21	18796.5	5.11	-9.59699	-0.60375	0.08125	Cytoplasmic	0	0	CYT	0	PredHel=0	Topology=i	-	Cytoplasmic
254	82777132	sodB	SDY_1882	superoxide dismutase, iron [Shigella dysenteriae Sd197]	3.098	0.00534362	13359.1	21264.9	5.58	-5.39613	-0.168912	0.139896	Unknown	0	0	CYT	0	PredHel=0	Topology=o	-	Cytoplasmic
255	82524473	phoN1	SDY_P067	PhoN1 [Shigella dysenteriae Sd197]	2.325	0.00401031	10025.8	27167.5	6.43	-0.712281	-0.253012	0.088353	Periplasmic	20-21	0.998	SpI	20-21	PredHel=0	Topology=o	gamma-Hexachlorocyclohexane degradation	Periplasmic
256	82778913	tpiA	SDY_3826	triosephosphate isomerase [Shigella dysenteriae Sd197]	2.381	0.0041069	10267.2	26970.7	5.64	-6.37436	0.010196	0.05098	Unknown	39-40	0	CYT	0	PredHel=0	Topology=o	Glycolysis / Gluconeogenesis	Cytoplasmic
257	82775520	aceE	SDY_0144	pyruvate dehydrogenase decarboxylase component [Shigella dysenteriae Sd197]	0.986	0.00170071	4251.79	99676.8	5.5	-23.1155	-0.436528	0.096956	Unknown	0	0	CYT	0	PredHel=0	Topology=o	Glycolysis / Gluconeogenesis	Cytoplasmic
258	82778801	trpS	SDY_3695	tryptophan tRNA synthetase [Shigella dysenteriae Sd197]	0.701	0.00120913	3022.82	37422.4	6.26	-2.42368	-0.319761	0.083832	Cytoplasmic	17-18	0	CYT	0	PredHel=0	Topology=o	Tryptophan metabolism	Cytoplasmic
259	82777489	-	SDY_2270	hypothetical protein SDY_2270 [Shigella dysenteriae Sd197]	3.251	0.00560753	14018.8	40904.9	8.48	3.65108	-0.148	0.082857	Unknown	33-34	0.006	CYT	0	PredHel=0	Topology=o	-	Cytoplasmic
260	82777808	cysK	SDY_2611	cysteine synthase A [Shigella dysenteriae Sd197]	2.984	0.00514699	12867.5	34430.3	6.07	-1.72935	-0.068731	0.04644	Cytoplasmic	0	0	CYT	0	PredHel=0	Topology=o	Cysteine metabolism	Cytoplasmic
261	82775997	sucD	SDY_0667	succinyl-CoA synthetase, alpha subunit [Shigella dysenteriae Sd197]	2.708	0.00467093	11677.3	29803.4	6.18	-2.6068	0.176125	0.048443	Unknown	30-31	0.003	CYT	0	PredHel=0	Topology=o	Citrate cycle (TCA cycle)	Cytoplasmic
262	82775991	sdhA	SDY_0661	succinate dehydrogenase, flavoprotein subunit [Shigella dysenteriae Sd197]	1.85	0.003191	7977.49	64435.4	5.85	-11.6879	-0.314966	0.068027	Unknown (This protein may have multiple localization sites.)	25-26	0.02	CYT	0	PredHel=0	Topology=o	Citrate cycle (TCA cycle)	Cytoplasmic
263	82776452	aspS	SDY_1153	aspartate tRNA synthetase [Shigella dysenteriae Sd197]	0.302	0.000520909	1302.27	65882.8	5.54	-10.3279	-0.246441	0.079661	Cytoplasmic	0	0	CYT	0	PredHel=0	Topology=o	Alanine and aspartate metabolism	Cytoplasmic
264	82778161	eno	SDY_2996	enolase [Shigella dysenteriae Sd197]	3.866	0.00666832	16670.8	45653.1	5.32	-10.3546	-0.157639	0.055556	Cytoplasmic	41-42	0	CYT	0	PredHel=0	Topology=o	Glycolysis / Gluconeogenesis	Cytoplasmic
265	82777840	-	SDY_2645	putative multimodular enzyme [Shigella dysenteriae Sd197]	0.575	0.000991796	2479.49	82424.1	5.34	-17.2168	0.053228	0.059289	CytoplasmicMembrane	0	0	CYT	0	PredHel=0	Topology=o	Pyruvate metabolism	Cytoplasmic membrane
266	82775910	leuS	SDY_0564	leucine tRNA synthetase [Shigella dysenteriae Sd197]	0.726	0.00125225	3130.63	97245	5.13	-28.9323	-0.367209	0.097674	Cytoplasmic	0	0	CYT	0	PredHel=0	Topology=o	Valine, leucine and isoleucine biosynthesis	Cytoplasmic
267	82778478	pnp	SDY_3343	polynucleotide phosphorylase [Shigella dysenteriae Sd197]	0.894	0.00154203	3855.07	79811	5.35	-16.9775	-0.155995	0.047684	Cytoplasmic	52-53	0.001	CYT	0	PredHel=0	Topology=o	Purine metabolism	Cytoplasmic
268	82778621	fusA	SDY_3501	GTP-binding protein chain elongation factor EF-G [Shigella dysenteriae Sd197]	1.512	0.00260799	6519.98	77578.2	5.24	-22.665	-0.285511	0.069602	Cytoplasmic	0	0	CYT	0	PredHel=0	Topology=o	-	Cytoplasmic
269	82775988	gltA	SDY_0658	citrate synthase [Shigella dysenteriae Sd197]	1.577	0.00272011	6800.27	47957	6.06	-6.86258	-0.218033	0.096019	Cytoplasmic	0	0	CYT	0	PredHel=0	Topology=o	Citrate cycle (TCA cycle)	Cytoplasmic
270	82777577	pflB	SDY_2358	formate acetyltransferase 1 [Shigella dysenteriae Sd197]	2.301	0.00396891	9922.27	85346.8	5.69	-11.8801	-0.380658	0.094737	Cytoplasmic	0	0	CYT	0	PredHel=0	Topology=o	Pyruvate metabolism	Cytoplasmic
271	82779074	atpA	SDY_4014	membrane-bound ATP synthase, F1 sector, alpha-subunit [Shigella dysenteriae Sd197]	2.124	0.00366361	9159.02	55219.9	5.8	-5.49277	-0.044834	0.060429	Unknown	0	0	CYT	0	PredHel=0	Topology=o	Oxidative phosphorylation	Cytoplasmic membrane
a) protein spot numbers listed match those displayed in Figure 2
b) protein accession numbers in NCBI, gi| numbers from Sd197 genome
c-e) gene names, locus tags and protein names derived from Sd197 genome annotations in NCBI database
f) average of spot intensity volumes from three 2D gels
g) relative protein abundances calculated without estimated total number of protein molecules per cell (2.5 x 106)
h) protein abundances estimated from 2D spot intensity values as molecules per cell
i-j) Mr and pI values of proteins obtained from Mascot search results of Sd197 genome
k) protein net charge at pH 7 was calculated from protein sequences annotated in the Sd197 genome
l) protein GRAVY (grand average of hydropathy) score was calculated as the arithmetic mean of the sum of the hydropathic indices of each amino acid
m) protein aromaticity was calculated based on the frequency of aromatic amino acids F, W and Y in proteins
n-u) bioinformatic data for subcellular localizations predicted by PSORTb; this is followed by predictions of protein export motifs (SignalP) and conserved membrane association sequence
motifs (LipoP and TMHMM); TMHMM predicts inner membrane α-helical transmembrane domains, LipoP lipid anchor motifs, and SignalP sequences processed in the general secretion
pathway; abbreviations for LipoP column: CYT - cytoplasm, TMH - n-terminal transmembrane helix, Spl - signal peptide (signal peptidase l), Spll - lipoprotein signal peptide (signal peptidase ll),
predicted SpI or II cleavage sites selected using Hidden Markov Model algorithm; biological function of protein was obtained from the KEGG pathway database
v) Final sub-cellular localization (SCL) assigned based on five bioinformatic analyses described for columns n-u above
w) 16 proteins listed as bold are unique to 2-DE analysis in comparison with APEX
