# Supplementary material for: Comparison of two label-free global quantitation methods, APEX and 2D gel electrophoresis, applied to the Shigella dysenteriae proteome
Source: Proteome Sci. 2009 Jun 29;7:22. doi: 10.1186/1477-5956-7-22 (PMC2716310; doi:10.1186/1477-5956-7-22)
Supplement: Additional file 3 — Additional Table S3. Protein abundance estimates from APEX quantitation. 1148 proteins are listed with the false positive error rate, pi, ni, Oi and APEX abundance values calculated using the APEX Quantitative Proteomics Tool. The corresponding gene names, locus tags, physicochemical properties and subcellular localizations are also listed in the table. [file 1477-5956-7-22-S3.xls]

## Sheet: Table S3-APEX quantitation
# APEX RESULT FILE - Additional Table S3: Absolute protein abundance estimates calculated by the APEX Quantitative Proteomics Tool
# XML Input File: C:\APEX_1_0_beta\data\sample_input_files\SD1_3repl_prot.xml
# Oi File: C:\APEX_1_0_beta\data\sample_input_files\SD1_top100_35feat.oi
# Output File: C:\APEX_1_0_beta\data\sample_input_files\SD1_3repl.apex
# Multiplicative Normalization Factor, C: 2500000.0
# Number of Proteins Entering Computations: 1148
# Minimum Protein Probability in the Selected Protein Set: 0.33
# Estimated False Positive Rate (FPER) for Selected Proteins: 0.049686
a) Index	b) Accession	c) Protein_Name	d) FPER	e) pi	f) ni	g) Oi	h) REL_APEX	i) APEX abundances (molecules/cell)	j) Gene	k) Locus_tag	l) Mr (in Da)	m) pI	n) Net charge	o) GRAVY score	p) Aromaticity	q) Localization by PSORTb	r) SignalP_cleavage_site	s) SignalP-Sprob	t) LipoP_prediction	u) LipoP_cleavage_site	v) TMHMM-PredHel	w) TMHMM-Topology	x) BOMP	y) KEGG Pathway	z) Final SCL
1	82524411	PhoN2\Apy [Shigella dysenteriae Sd197]	0	1	7	9.72	0.000643327	1608.32	phoN2/apy	SDY_P004	27573	5.46	-5.65353	-0.335772	0.105691	Periplasmic	23-24	0.998	SpI	25-26	PredHel=0	Topology=o	0	-	Periplasmic
2	82524429	OspD1 [Shigella dysenteriae Sd197]	0	1	5	14.56	0.000306767	766.917	ospD1	SDY_P023	24837.2	6.45	-1.29423	-0.323111	0.071111	Unknown	27-28	0	CYT	0	PredHel=0	Topology=o	0	-	Cytoplasmic
3	82524437	plasmid segregation protein [Shigella dysenteriae Sd197]	0	1	2	16.94	0.000105467	263.667	parA	SDY_P031	44342	5.76	-8.05257	-0.074186	0.087719	Unknown	0	0	CYT	0	PredHel=0	Topology=o	0	-	Cytoplasmic
4	82524473	PhoN1 [Shigella dysenteriae Sd197]	0	1	42	7.69	0.00487891	12197.3	phoN1	SDY_P067	27167.5	6.43	-0.712281	-0.253012	0.088353	Periplasmic	20-21	0.998	SpI	20-21	PredHel=0	Topology=o	0	gamma-Hexachlorocyclohexane degradation	Periplasmic
5	82524480	plasmid stable inheritance protein [Shigella dysenteriae Sd197]	0	1	5	7.06	0.000632652	1581.63	stbB	SDY_P074	14808.3	6.59	0.057481	-0.434351	0.068702	Unknown	27-28	0	CYT	0	PredHel=0	Topology=i	0	-	Cytoplasmic
6	82524493	hypothetical protein SDY_P087 [Shigella dysenteriae Sd197]	0	1	3	3.57	0.000750676	1876.69	-	SDY_P087	10497.5	5.83	-1.71663	-0.426596	0.031915	Unknown	23-24	0.001	CYT	0	PredHel=0	Topology=i	0	-	Cytoplasmic
7	82524502	post-segregation antitoxin [Shigella dysenteriae Sd197]	0	1	1	4.92	0.000181566	453.915	ccdA	SDY_P096	8333.03	6.2	0.00955543	-0.731944	0.069444	Cytoplasmic	33-34	0	CYT	0	PredHel=0	Topology=i	0	-	Cytoplasmic
8	82524522	IS600 ORF1 [Shigella dysenteriae Sd197]	0	1	3	4.84	0.000553701	1384.25	-	SDY_P116	11183.2	9.98	6.01367	-0.682	0.05	Unknown	0	0	CYT	0	PredHel=0	Topology=i	0	-	Cytoplasmic
9	82524567	VirB [Shigella dysenteriae Sd197]	0	1	7	21.73	0.000287765	719.413	virB	SDY_P161	35406.6	9.56	14.349	-0.480906	0.067961	Unknown	0	0	CYT	0	PredHel=0	Topology=o	0	-	Cytoplasmic
10	82524568	Acp [Shigella dysenteriae Sd197]	0	1	6	2.75	0.00194903	4872.57	acp	SDY_P162	8802.94	4.52	-5.94156	0.428205	0.076923	Cytoplasmic	19-20	0.087	CYT	0	PredHel=0	Topology=o	0	-	Cytoplasmic
11	82524569	IpaA [Shigella dysenteriae Sd197]	0	1	21	39.62	0.000473483	1183.71	ipaA	SDY_P163	70204.8	6.27	-4.5295	-0.719273	0.053712	OuterMembrane	0	0	CYT	0	PredHel=0	Topology=o	0	-	Outer membrane
12	82524570	IpaD [Shigella dysenteriae Sd197]	0	1	19	15.75	0.00107764	2694.09	ipaD	SDY_P164	36702.6	5.69	-5.38312	-0.509638	0.063253	OuterMembrane	22-23	0.159	SpI	22-23	PredHel=0	Topology=o	2	-	Outer membrane
13	82524571	IpaC [Shigella dysenteriae Sd197]	0	1	56	20.82	0.00240274	6006.85	ipaC	SDY_P165	38752.8	7.84	1.48769	-0.426722	0.013774	Unknown	0	0	CYT	0	PredHel=0	Topology=o	0	-	Cytoplasmic membrane
14	82524572	IpaB [Shigella dysenteriae Sd197]	0	1	27	28.28	0.000852873	2132.18	ipaB	SDY_P166	62188.1	8.53	3.37659	-0.056724	0.032759	CytoplasmicMembrane	23-24	0.003	CYT	0	PredHel=2	Topology=i313-335o398-420i	0	-	Outer membrane
15	82524573	IpgC [Shigella dysenteriae Sd197]	0	1	11	8.69	0.00113077	2826.91	ipgC	SDY_P167	17755.5	4.58	-9.94084	-0.147097	0.129032	Unknown	25-26	0	CYT	0	PredHel=0	Topology=o	0	-	Cytoplasmic membrane
16	82524574	IpgB1 [Shigella dysenteriae Sd197]	0	1	16	14.15	0.0010101	2525.24	ipgB1	SDY_P168	23631.3	9.45	8.28625	-0.340385	0.072115	Unknown	24-25	0	CYT	0	PredHel=0	Topology=o	0	-	Cytoplasmic membrane
17	82524576	IcsB [Shigella dysenteriae Sd197]	0	1	13	33.48	0.000346863	867.157	icsB	SDY_P170	56345.2	9.34	17.9356	-0.527935	0.093117	Unknown	0	0	CYT	0	PredHel=0	Topology=o	0	-	Cytoplasmic membrane
18	82524577	IpgD [Shigella dysenteriae Sd197]	0	1	2	35.13	5.08571e-05	127.143	ipgD	SDY_P171	59903.6	9.45	21.5077	-0.492751	0.063197	Unknown	20-21	0	CYT	0	PredHel=0	Topology=o	0	-	Cytoplasmic membrane
19	82524580	MxiG [Shigella dysenteriae Sd197]	0	1	5	22.56	0.000197984	494.961	mxiG	SDY_P174	42962.4	5.47	-6.69069	-0.325067	0.118598	Unknown	23-24	0	CYT	0	PredHel=1	Topology=i126-145o	0	-	Cytoplasmic membrane
20	82524583	MxiJ [Shigella dysenteriae Sd197]	0	1	5	15.56	0.000287052	717.629	mxiJ	SDY_P177	27542.1	8.49	2.24944	0.026556	0.091286	Unknown	17-18	0.119	SpII	17-18	PredHel=1	Topology=o212-231i	0	-	Outer membrane
21	82524587	MxiM [Shigella dysenteriae Sd197]	0	1	8	11.14	0.000641512	1603.78	mxiM	SDY_P181	15886.1	9.36	7.05172	0.059155	0.098592	Unknown	27-28	0.999	SpII	23-24	PredHel=0	Topology=o	0	-	Outer membrane
22	82524589	MxiD [Shigella dysenteriae Sd197]	0	1	4	28.18	0.0001268	317	mxiD	SDY_P183	63103.5	5.69	-4.59543	-0.124735	0.083039	OuterMembrane	22-23	1	SpI	22-23	PredHel=0	Topology=o	0	-	Outer membrane
23	82524590	MxiC [Shigella dysenteriae Sd197]	0	1	5	17.66	0.000252918	632.294	mxiC	SDY_P184	38055.4	4.81	-17.5803	-0.391642	0.074627	Cytoplasmic	0	0	CYT	0	PredHel=0	Topology=o	0	-	Cytoplasmic membrane
24	82524591	MxiA [Shigella dysenteriae Sd197]	0	1	6	31.2	0.000171789	429.474	mxiA	SDY_P185	76444.5	5.08	-14.569	0.424855	0.087209	CytoplasmicMembrane	38-39	0.486	TMH	0	PredHel=8	Topology=i17-39o44-66i71-93o108-130i199-221o236-258i271-293o298-317i	0	-	Outer membrane
25	82524592	Spa15 [Shigella dysenteriae Sd197]	0	1	33	3.93	0.00750103	18752.6	spa15	SDY_P186	15215	4.33	-11.6673	0.257143	0.082707	Unknown	31-32	0	CYT	0	PredHel=0	Topology=o	0	-	Cytoplasmic
26	82524596	Spa33 [Shigella dysenteriae Sd197]	0	1	9	14.65	0.000548788	1371.97	spa33	SDY_P190	33350.5	5.67	-6.55365	0.077816	0.09215	Cytoplasmic	0	0	CYT	0	PredHel=0	Topology=o	0	-	Cytoplasmic membrane
27	82524597	Spa24 [Shigella dysenteriae Sd197]	0	1	4	8.52	0.000419392	1048.48	spa24	SDY_P191	24180.8	4.87	-4.94428	0.605555	0.12037	CytoplasmicMembrane	23-24	0.985	TMH	0	PredHel=4	Topology=i13-35o50-72i155-177o182-204i	0	-	Cytoplasmic membrane
28	82524620	IcsA [Shigella dysenteriae Sd197]	0	1	6	34.08	0.000157272	393.18	icsA	SDY_P214	116331	5.36	-25.892	-0.338022	0.071688	Unknown (This protein may have multiple localization sites.)	52-53	0.011	CYT	0	PredHel=1	Topology=i32-54o	3	-	Cytoplasmic
29	82524630	IcsP [Shigella dysenteriae Sd197]	0	1	6	18	0.000297768	744.421	icsP	SDY_P224	36965.2	9.26	9.59864	-0.55092	-	OuterMembrane	31-32	0.997	SpI	31-32	PredHel=1	Topology=i17-39o	4	-	Outer membrane
30	82775385	homoserine kinase [Shigella dysenteriae Sd197]	0	1	2	11.95	0.000149507	373.768	thrB	SDY_0003	33608.3	5.45	-6.8243	0.024194	0.070968	Cytoplasmic	21-22	0.026	CYT	0	PredHel=0	Topology=o	0	Glycine, serine and threonine metabolism	Cytoplasmic
31	82775386	threonine synthase [Shigella dysenteriae Sd197]	0	1	10	22.05	0.000405127	1012.82	thrC	SDY_0004	47082	5.24	-13.2188	-0.090888	0.084112	Unknown	24-25	0	CYT	0	PredHel=0	Topology=o	0	Glycine, serine and threonine metabolism	Cytoplasmic
32	82775390	transaldolase B [Shigella dysenteriae Sd197]	0	1	87	21.19	0.00366765	9169.13	talB	SDY_0008	35203.8	5.11	-7.91367	-0.210726	0.072555	Unknown	0	0	CYT	0	PredHel=0	Topology=o	0	Pentose phosphate pathway	Cytoplasmic
33	82775391	Mog [Shigella dysenteriae Sd197]	0	1	3	8.42	0.00031828	795.699	mog	SDY_0009	21237.6	4.97	-7.83159	0.014359	0.046154	Cytoplasmic	15-16	0.001	CYT	0	PredHel=0	Topology=o	0	-	Cytoplasmic
34	82775395	chaperone Hsp70 [Shigella dysenteriae Sd197]	0	1	272	39.52	0.00614825	15370.6	dnaK	SDY_0013	69112.1	4.83	-29.2138	-0.408621	0.03605	Cytoplasmic	0	0	CYT	0	PredHel=0	Topology=o	0	-	Cytoplasmic
35	82775396	heat shock protein [Shigella dysenteriae Sd197]	0	1	3	15.46	0.000173345	433.363	dnaJ	SDY_0014	41070.8	7.97	2.51081	-0.624734	0.071809	Cytoplasmic	0	0	CYT	0	PredHel=0	Topology=o	0	-	Cytoplasmic
36	82775407	aconitate hydrase B [Shigella dysenteriae Sd197]	0	1	129	40.52	0.00284394	7109.84	acnB	SDY_0025	93523.4	5.27	-21.9816	-0.11526	0.067052	Unknown	0	0	CYT	0	PredHel=0	Topology=o	0	Citrate cycle (TCA cycle)	Cytoplasmic
37	82775408	hypothetical protein SDY_0026 [Shigella dysenteriae Sd197]	0	1	2	3.97	0.000450028	1125.07	yacL	SDY_0026	15599.8	4.4	-17.6018	-0.470833	0.108333	Cytoplasmic	0	0	CYT	0	PredHel=0	Topology=o	0	-	Cytoplasmic
38	82775412	hypothetical protein SDY_0030 [Shigella dysenteriae Sd197]	0	1	4	13.67	0.000261391	653.478	yacK	SDY_0030	56630.2	6.14	-8.045	-0.157171	0.069767	Periplasmic	28-29	1	SpI	28-29	PredHel=0	Topology=o	0	-	Periplasmic
39	82775414	hypoxanthine phosphoribosyltransferase [Shigella dysenteriae Sd197]	0	1	15	10.96	0.00122259	3056.47	hpt	SDY_0034	20616.1	5.1	-6.78966	-0.4944	0.112	Cytoplasmic	0	0	CYT	0	PredHel=0	Topology=o	0	-	Cytoplasmic
40	82775415	putative carbonic anhydrase [Shigella dysenteriae Sd197]	0	1	7	8.69	0.000719578	1798.95	yadF	SDY_0035	25122	6.11	-4.19827	-0.06854	0.067416	Cytoplasmic	20-21	0	CYT	0	PredHel=0	Topology=o	0	Nitrogen metabolism	Cytoplasmic
41	82775416	putative ATP-binding component of a transport system [Shigella dysenteriae Sd197]	0	1	2	17.42	0.000102561	256.402	yadG	SDY_0036	34673.9	8.44	2.26311	-0.222727	0.077273	CytoplasmicMembrane	0	0	CYT	0	PredHel=0	Topology=o	0	-	Cytoplasmic membrane
42	82775425	30S ribosomal subunit protein S20 [Shigella dysenteriae Sd197]	0	1	2	4.82	0.000370666	926.665	rpsT	SDY_0045	9683.97	11.18	16.272	-0.682759	0.034483	Unknown	37-38	0.001	CYT	0	PredHel=0	Topology=i	0	-	Cytoplasmic
43	82775428	isoleucine tRNA synthetase [Shigella dysenteriae Sd197]	0	1	36	47.28	0.000680181	1700.45	ileS	SDY_0048	104321	5.66	-20.2529	-0.260661	0.092751	Cytoplasmic	0	0	CYT	0	PredHel=0	Topology=o	0	Valine, leucine and isoleucine biosynthesis	Cytoplasmic
44	82775433	dihydrodipicolinate reductase [Shigella dysenteriae Sd197]	0	1	8	16.08	0.00044443	1111.08	dapB	SDY_0053	28776.5	5.53	-9.05363	0.031136	0.051282	Cytoplasmic	24-25	0.006	CYT	0	PredHel=0	Topology=o	0	Lysine biosynthesis	Cytoplasmic
45	82775434	carbamoyl-phosphate synthetase, glutamine subunit [Shigella dysenteriae Sd197]	0	1	20	16.97	0.0010528	2632.01	carA	SDY_0054	41486.5	6.01	-6.77821	-0.208901	0.068063	Cytoplasmic	0	0	CYT	0	PredHel=0	Topology=o	0	Pyrimidine metabolism	Cytoplasmic
46	82775435	carbamoyl-phosphate synthase large subunit [Shigella dysenteriae Sd197]	0	1	28	54.19	0.000461571	1153.93	carB	SDY_0055	117825	5.25	-28.1047	-0.154054	0.064306	Unknown (This protein may have multiple localization sites.)	23-24	0.643	CYT	0	PredHel=0	Topology=o	0	Pyrimidine metabolism	Cytoplasmic
47	82775451	dihydrofolate reductase type I [Shigella dysenteriae Sd197]	0	1	4	5.83	0.000612902	1532.26	folA	SDY_0071	17997.7	4.83	-8.70468	-0.261007	0.100629	Unknown	19-20	0.001	CYT	0	PredHel=0	Topology=o	0	One carbon pool by folate	Cytoplasmic
48	82775456	S-adenosylmethionine-6-N',N'-adenosyl dimethyltransferase [Shigella dysenteriae Sd197]	0	1	1	10.54	8.47538e-05	211.884	ksgA	SDY_0076	30428	7.1	0.656033	-0.087546	0.076923	Unknown	0	0	CYT	0	PredHel=0	Topology=o	0	-	Cytoplasmic
49	82775458	survival protein [Shigella dysenteriae Sd197]	0	1	12	20.54	0.000521892	1304.73	surA	SDY_0078	47254.9	6.73	-0.22851	-0.374533	0.046729	Periplasmic	20-21	1	SpI	20-21	PredHel=0	Topology=o	0	-	Periplasmic
50	82775459	organic solvent tolerance [Shigella dysenteriae Sd197]	0	1	4	43.04	8.30209e-05	207.552	imp	SDY_0079	89580.5	5.03	-23.0509	-0.656378	0.127551	OuterMembrane	24-25	1	SpI	24-25	PredHel=0	Topology=o	1	-	Outer membrane
51	82775463	probable ATP-dependent RNA helicase [Shigella dysenteriae Sd197]	0	1	8	47.07	0.000151826	379.564	hepA	SDY_0083	109805	5.06	-45.4672	-0.359504	0.070248	CytoplasmicMembrane	27-28	0	CYT	0	PredHel=0	Topology=o	0	-	Cytoplasmic
52	82775478	3-isopropylmalate dehydrogenase [Shigella dysenteriae Sd197]	0	1	4	16.64	0.000214737	536.842	leuB	SDY_0100	39701.6	5.21	-11.4523	-0.140496	0.071625	Cytoplasmic	22-23	0	CYT	0	PredHel=0	Topology=o	0	-	Cytoplasmic
53	82775479	2-isopropylmalate synthase [Shigella dysenteriae Sd197]	0	1	2	28.66	6.23381e-05	155.845	leuA	SDY_0101	57311.6	5.47	-14.8364	-0.188337	0.059273	Cytoplasmic	0	0	CYT	0	PredHel=0	Topology=o	0	Valine, leucine and isoleucine biosynthesis	Cytoplasmic
54	82775489	putative apolipoprotein [Shigella dysenteriae Sd197]	0	1	7	16.83	0.000371547	928.867	yabC	SDY_0112	34851.4	5.88	-3.53618	-0.366773	0.054313	Cytoplasmic	0	0	CYT	0	PredHel=0	Topology=o	0	-	Cytoplasmic
55	82775492	meso-diaminopimelate-adding enzyme [Shigella dysenteriae Sd197]	0	1	6	22.91	0.000233952	584.879	murE	SDY_0115	53313.4	5.48	-16.573	-0.044849	0.056566	Cytoplasmic	24-25	0	CYT	0	PredHel=0	Topology=o	0	Lysine biosynthesis	Cytoplasmic
56	82775493	D-alanine:D-alanine-adding enzyme [Shigella dysenteriae Sd197]	0	1	8	14.03	0.000509369	1273.42	murF	SDY_0116	47347.1	5.33	-10.3177	0.161725	0.04646	Cytoplasmic	19-20	0	CYT	0	PredHel=0	Topology=o	0	Lysine biosynthesis	Cytoplasmic
57	82775495	UDP-N-acetylmuramoylalanine-D-glutamate ligase [Shigella dysenteriae Sd197]	0	1	7	17.36	0.000360204	900.509	murD	SDY_0118	46999.9	5.22	-13.3538	0.009361	0.057078	Unknown (This protein may have multiple localization sites.)	29-30	0.001	CYT	0	PredHel=1	Topology=i9-31o	0	D-Glutamine and D-glutamate metabolism	Cytoplasmic
58	82775497	UDP-N-acetylglucosamine:N-acetylmuramyl- (pentapeptide) pyrophosphoryl-undecaprenol N-acetylglucosamine transferase [Shigella dysenteriae Sd197]	0	1	8	16.79	0.000425637	1064.09	murG	SDY_0120	37815.2	9.74	9.70607	0.031831	0.061972	CytoplasmicMembrane	26-27	0.526	TMH	0	PredHel=0	Topology=o	0	Peptidoglycan biosynthesis	Cytoplasmic membrane
59	82775499	D-alanine-D-alanine ligase B [Shigella dysenteriae Sd197]	0	1	4	16	0.000223326	558.316	ddlB	SDY_0122	32897.5	4.77	-12.7784	0.078431	0.068627	Cytoplasmic	24-25	0.004	CYT	0	PredHel=0	Topology=o	0	D-Alanine metabolism	Cytoplasmic
60	82775501	ATP-binding cell division protein [Shigella dysenteriae Sd197]	0	1	1	18.64	4.79241e-05	119.81	ftsA	SDY_0124	45328.3	5.84	-8.16945	-0.024524	0.042857	Cytoplasmic	22-23	0	CYT	0	PredHel=0	Topology=o	0	-	Cytoplasmic membrane
61	82775502	tubulin-like GTP-binding protein and GTPase [Shigella dysenteriae Sd197]	0	1	15	19.2	0.000697895	1744.74	ftsZ	SDY_0125	40322.2	4.65	-18.6713	-0.0047	0.041775	CytoplasmicMembrane	0	0	CYT	0	PredHel=0	Topology=o	0	-	Cytoplasmic membrane
62	82775505	preprotein translocase [Shigella dysenteriae Sd197]	0	1	15	47.98	0.000279274	698.185	secA	SDY_0128	102014	5.46	-25.0212	-0.467814	0.063263	CytoplasmicMembrane	0	0	CYT	0	PredHel=0	Topology=o	0	-	Cytoplasmic membrane
63	82775511	GMP reductase [Shigella dysenteriae Sd197]	0	1	6	13.97	0.000383667	959.168	guaC	SDY_0134	37396.2	6.1	-3.5429	-0.067723	0.072046	Cytoplasmic	0	0	CYT	0	PredHel=0	Topology=o	0	Purine metabolism	Cytoplasmic
64	82775515	quinolinate phosphoribosyltransferase [Shigella dysenteriae Sd197]	0	1	3	15.55	0.000172342	430.855	nadC	SDY_0139	32784.9	5.07	-12.4013	-0.23771	0.050505	Cytoplasmic	0	0	CYT	0	PredHel=0	Topology=o	0	Nicotinate and nicotinamide metabolism	Cytoplasmic
65	82775516	regulates ampC [Shigella dysenteriae Sd197]	0	1	2	8.11	0.000220297	550.743	ampD	SDY_0140	20527.2	5.12	-8.56851	-0.325137	0.103825	Cytoplasmic	0	0	CYT	0	PredHel=0	Topology=o	0	-	Cytoplasmic
66	82775520	pyruvate dehydrogenase decarboxylase component [Shigella dysenteriae Sd197]	0	1	132	41.94	0.00281155	7028.87	aceE	SDY_0144	99676.8	5.5	-23.1155	-0.436528	0.096956	Unknown	0	0	CYT	0	PredHel=0	Topology=o	0	Glycolysis / Gluconeogenesis	Cytoplasmic
67	82775521	pyruvate dehydrogenase dihydrolipoyltransacetylase component [Shigella dysenteriae Sd197]	0	1	104	34.58	0.00268663	6716.58	aceF	SDY_0145	65779.8	5.09	-18.3942	-0.003674	0.039936	Cytoplasmic	0	0	CYT	0	PredHel=0	Topology=o	0	Glycolysis / Gluconeogenesis	Cytoplasmic
68	82775522	lipoamide dehydrogenase (NADH) [Shigella dysenteriae Sd197]	0	1	164	19.42	0.00754387	18859.7	lpdA	SDY_0146	50672.5	5.79	-8.97667	-0.011182	0.054852	Cytoplasmic	0	0.042	CYT	0	PredHel=0	Topology=o	0	Glycolysis / Gluconeogenesis	Cytoplasmic
69	82775530	3-methyl-2-oxobutanoate hydroxymethyltransferase [Shigella dysenteriae Sd197]	0	1	6	7.14	0.000750676	1876.69	panB	SDY_0154	28183.3	5.52	-6.47021	0.114015	0.068182	Unknown	34-35	0.004	CYT	0	PredHel=0	Topology=o	0	Pantothenate and CoA biosynthesis	Cytoplasmic
70	82775531	pantothenate synthetase [Shigella dysenteriae Sd197]	0	1	12	18.67	0.000574165	1435.41	panC	SDY_0155	31495.3	5.54	-4.73291	-0.05583	0.053004	Cytoplasmic	0	0	CYT	0	PredHel=0	Topology=o	0	beta-Alanine metabolism	Cytoplasmic
71	82775537	dnaK suppressor protein [Shigella dysenteriae Sd197]	0	1	15	5.98	0.00224073	5601.83	dksA	SDY_0161	17527.1	5.06	-6.95886	-0.865563	0.05298	Cytoplasmic	25-26	0.01	CYT	0	PredHel=0	Topology=i	0	-	Cytoplasmic
72	82775540	peptidoglycan synthetase [Shigella dysenteriae Sd197]	0	1	15	40.09	0.000334237	835.593	mrcB	SDY_0165	94317.9	9.04	9.42508	-0.411848	0.080569	CytoplasmicMembrane	0	0	CYT	0	PredHel=1	Topology=i65-87o	0	Peptidoglycan biosynthesis	Cytoplasmic membrane
73	82775545	glutamate-1-semialdehyde aminotransferase [Shigella dysenteriae Sd197]	0	1	7	15.04	0.000415767	1039.42	hemL	SDY_0170	45390.3	4.86	-19.4914	0.196948	0.08216	Cytoplasmic	0	0	CYT	0	PredHel=0	Topology=o	0	Porphyrin and chlorophyll metabolism	Cytoplasmic
74	82775546	putative channel transporter [Shigella dysenteriae Sd197]	0	1	1	14.33	6.23381e-05	155.845	yadQ	SDY_0171	50332.9	9.44	8.43434	0.634884	0.088795	CytoplasmicMembrane	52-53	0.677	CYT	0	PredHel=11	Topology=i31-53o75-97i124-146o179-201i210-232o252-274i287-309o319-341i354-376o391-413i418-440o	0	-	Outer membrane
75	82775547	hypothetical protein SDY_0172 [Shigella dysenteriae Sd197]	0	1	4	6.14	0.000581958	1454.89	yadR	SDY_0172	12100	4.11	-9.12376	-0.088597	0.087719	Unknown	0	0	CYT	0	PredHel=0	Topology=o	0	-	Cytoplasmic membrane
76	82775550	hypothetical protein SDY_0175 [Shigella dysenteriae Sd197]	0	1	15	8.74	0.00153313	3832.83	pfs	SDY_0175	24353	5.09	-9.56125	0.305603	0.051724	Unknown	0	0	CYT	0	PredHel=0	Topology=o	0	Urea cycle and metabolism of amino groups	Cytoplasmic
77	82775552	periplasmic serine protease Do [Shigella dysenteriae Sd197]	0	1	44	16.98	0.00231481	5787.02	htrA	SDY_0178	49341.3	8.33	2.02996	-0.055274	0.040084	Periplasmic	26-27	1	SpI	26-27	PredHel=0	Topology=o	0	Two-component system - General	Periplasmic
78	82775555	putative structural protein [Shigella dysenteriae Sd197]	0	1	10	9.75	0.00091621	2290.53	yaeH	SDY_0181	15095.6	6.61	0.0637387	-0.810938	0.078125	Cytoplasmic	0	0	CYT	0	PredHel=0	Topology=o	0	-	Cytoplasmic
79	82775556	2,3,4,5-tetrahydropyridine-2-carboxylate N-succinyltransferase [Shigella dysenteriae Sd197]	0	1	31	16.39	0.00168959	4223.99	dapD	SDY_0182	29876	5.76	-2.83368	-0.05073	0.072993	Cytoplasmic	0	0	CYT	0	PredHel=0	Topology=o	0	Lysine biosynthesis	Cytoplasmic
80	82775558	methionine aminopeptidase [Shigella dysenteriae Sd197]	0	1	6	11.27	0.000475584	1188.96	map	SDY_0184	29329.8	5.64	-7.45899	-0.162121	0.056818	Cytoplasmic	0	0	CYT	0	PredHel=0	Topology=o	0	-	Cytoplasmic
81	82775559	30S ribosomal subunit protein S2 [Shigella dysenteriae Sd197]	0	1	38	12	0.0028288	7072	rpsB	SDY_0185	26742.6	6.61	-0.468592	-0.267635	0.070539	Cytoplasmic	0	0	CYT	0	PredHel=0	Topology=o	0	-	Cytoplasmic
82	82775560	protein chain elongation factor EF-Ts [Shigella dysenteriae Sd197]	0	1	105	20.52	0.00457101	11427.5	tsf	SDY_0186	30421.7	5.22	-8.67269	-0.118021	0.045936	Cytoplasmic	0	0	CYT	0	PredHel=0	Topology=o	0	-	Cytoplasmic
83	82775561	uridylate kinase [Shigella dysenteriae Sd197]	0	1	7	11.4	0.000548521	1371.3	pyrH	SDY_0187	25969.2	6.85	0.207498	0.129875	0.053942	Unknown	23-24	0	CYT	0	PredHel=0	Topology=o	0	Pyrimidine metabolism	Cytoplasmic
84	82775562	ribosome releasing factor [Shigella dysenteriae Sd197]	0	1	12	12.81	0.00083682	2092.05	frr	SDY_0188	20637.7	6.44	-0.0152169	-0.521622	0.027027	Cytoplasmic	0	0	CYT	0	PredHel=0	Topology=o	0	-	Cytoplasmic
85	82775567	hypothetical protein SDY_0193 [Shigella dysenteriae Sd197]	0	1	14	44.76	0.000279407	698.518	yaeT	SDY_0193	90591.1	4.93	-24.3073	-0.47963	0.120988	OuterMembrane	20-21	1	SpI	20-21	PredHel=0	Topology=o	5	-	Outer membrane
86	82775568	histone-like protein [Shigella dysenteriae Sd197]	0	1	39	8.68	0.0040137	10034.2	hlpA	SDY_0194	17687.5	9.69	7.01374	-0.458385	0.037267	OuterMembrane	20-21	1	SpI	20-21	PredHel=0	Topology=o	0	-	Outer membrane
87	82775571	UDP-N-acetylglucosamine acetyltransferase [Shigella dysenteriae Sd197]	0	1	1	6.63	0.000134737	336.842	lpxA	SDY_0197	28078.9	6.63	-1.10737	0.011069	0.061069	Cytoplasmic	24-25	0	CYT	0	PredHel=0	Topology=o	0	Lipopolysaccharide biosynthesis	Cytoplasmic
88	82775575	acetylCoA carboxylase, carboxytransferase component, alpha subunit [Shigella dysenteriae Sd197]	0	1	18	19.27	0.000834431	2086.08	accA	SDY_0201	35240.1	5.76	-3.68363	-0.232602	0.062696	Cytoplasmic	0	0	CYT	0	PredHel=0	Topology=o	0	Fatty acid biosynthesis	Cytoplasmic
89	82775580	hypothetical protein SDY_0207 [Shigella dysenteriae Sd197]	0	1	2	3.44	0.000519363	1298.41	yaeO	SDY_0207	9697.56	4.63	-7.8022	-0.387209	0.046512	Cytoplasmic	0	0	CYT	0	PredHel=0	Topology=o	0	-	Cytoplasmic
90	82775586	proline tRNA synthetase [Shigella dysenteriae Sd197]	0	1	14	29.48	0.000424229	1060.57	proS	SDY_0213	63631.2	5.16	-17.1478	-0.215035	0.075175	Cytoplasmic	18-19	0	CYT	0	PredHel=0	Topology=o	0	Arginine and proline metabolism	Cytoplasmic
91	82775588	regulator in colanic acid synthesis [Shigella dysenteriae Sd197]	0	1	10	5.67	0.00157549	3938.73	rcsF	SDY_0215	14162.9	9.35	6.82906	-0.189552	0.022388	Unknown	19-20	0.718	SpII	15-16	PredHel=0	Topology=o	0	-	Outer membrane
92	82775589	putative lipoprotein [Shigella dysenteriae Sd197]	0	1	18	15.55	0.00103405	2585.13	yaeC	SDY_0216	29444.6	5.25	-4.84159	-0.139114	0.073801	Unknown	22-23	0.995	SpII	22-23	PredHel=0	Topology=o	0	-	Outer membrane
93	82775612	hypothetical protein SDY_0246 [Shigella dysenteriae Sd197]	0	1	10	7.14	0.00125113	3127.82	ykfE	SDY_0246	16871.6	6.27	-0.807697	-0.107006	0.070064	Unknown	28-29	1	SpI	28-29	PredHel=0	Topology=o	0	-	Cytoplasmic
94	82775613	phosphoheptose isomerase [Shigella dysenteriae Sd197]	0	1	11	10.9	0.0009015	2253.75	gmhA	SDY_0248	20818.9	5.62	-5.52041	-0.041667	0.0625	Cytoplasmic	0	0	CYT	0	PredHel=0	Topology=o	0	Lipopolysaccharide biosynthesis	Cytoplasmic
95	82775636	AIR carboxylase, catalytic subunit [Shigella dysenteriae Sd197]	0	1	7	6.01	0.00104046	2601.14	purE	SDY_0275	17806.6	5.82	-3.43767	0.11716	0.047337	Unknown	26-27	0.014	CYT	0	PredHel=0	Topology=o	0	Purine metabolism	Cytoplasmic
96	82775638	peptidyl-prolyl cis-trans isomerase B [Shigella dysenteriae Sd197]	0	1	20	8.33	0.00214479	5361.97	ppiB	SDY_0277	18166.8	5.52	-4.61657	-0.311585	0.097561	Cytoplasmic	0	0	CYT	0	PredHel=0	Topology=o	0	-	Cytoplasmic
97	82775639	cysteine tRNA synthetase [Shigella dysenteriae Sd197]	0	1	6	20.52	0.0002612	653.001	cysS	SDY_0278	52198.1	5.38	-16.7071	-0.387852	0.091106	Cytoplasmic	0	0	CYT	0	PredHel=0	Topology=o	0	Cysteine metabolism	Cytoplasmic
98	82775652	putative protease maturation protein [Shigella dysenteriae Sd197]	0	1	24	36.19	0.00059241	1481.03	ybaU	SDY_0291	68202.2	4.94	-18.5626	-0.410754	0.060995	Periplasmic	36-37	0.042	TMH	0	PredHel=1	Topology=i13-35o	0	-	Periplasmic
99	82775653	DNA-binding protein HU-beta [Shigella dysenteriae Sd197]	0	1	12	5.55	0.00193147	4828.68	hupB	SDY_0292	9225.13	9.69	4.00656	-0.016667	0.033333	Unknown	21-22	0	CYT	0	PredHel=0	Topology=o	0	-	Cytoplasmic
100	82775654	DNA-binding, ATP-dependent protease La [Shigella dysenteriae Sd197]	0	1	14	47.51	0.000263234	658.086	lon	SDY_0293	90795.4	6.17	-5.92376	-0.315641	0.054187	Cytoplasmic	0	0	CYT	0	PredHel=0	Topology=o	0	-	Cytoplasmic
101	82775656	ATP-dependent proteolytic subunit of clpA-clpP serine protease [Shigella dysenteriae Sd197]	0	1	19	6.25	0.00271565	6789.12	clpP	SDY_0295	23185.8	5.52	-5.51954	-0.153623	0.072464	Cytoplasmic	0	0	CYT	0	PredHel=0	Topology=o	0	-	Cytoplasmic
102	82775657	trigger factor [Shigella dysenteriae Sd197]	0	1	68	26.27	0.00231232	5780.81	tig	SDY_0296	48162.7	4.83	-22.7165	-0.433102	0.060185	Cytoplasmic	0	0	CYT	0	PredHel=0	Topology=o	0	-	Cytoplasmic
103	82775659	possible regulator of murein genes [Shigella dysenteriae Sd197]	0	1	10	5.95	0.00150135	3753.38	bolA	SDY_0298	13478.9	8.71	2.37986	-0.190476	0.095238	Cytoplasmic	0	0	CYT	0	PredHel=0	Topology=i	0	-	Cytoplasmic
104	82775660	putative polymerase\proteinase [Shigella dysenteriae Sd197]	0	1	8	9.3	0.000768434	1921.09	yajG	SDY_0299	24955.6	9.1	4.09957	-0.066146	0.057292	Unknown	53-54	0.01	CYT	0	PredHel=0	Topology=o	0	-	Cytoplasmic
105	82775665	hypothetical protein SDY_0304 [Shigella dysenteriae Sd197]	0	1	23	11.05	0.00185937	4648.42	yajQ	SDY_0304	19115	6.64	0.118462	-0.476687	0.06135	Cytoplasmic	0	0	CYT	0	PredHel=0	Topology=o	0	-	Cytoplasmic
106	82775669	exonuclease VII, small subunit [Shigella dysenteriae Sd197]	0	1	7	4.98	0.00125565	3139.12	xseB	SDY_0308	8951.58	4.43	-7.9791	-0.735	0.0375	Unknown	0	0	CYT	0	PredHel=0	Topology=o	0	Mismatch repair	Cytoplasmic
107	82775679	NusB [Shigella dysenteriae Sd197]	0	1	6	7.02	0.000763509	1908.77	nusB	SDY_0318	15688.4	6.6	0.0597452	-0.202878	0.086331	Unknown	28-29	0	CYT	0	PredHel=0	Topology=i	0	-	Cytoplasmic
108	82775680	riboflavin synthase, beta chain [Shigella dysenteriae Sd197]	0	1	12	6.18	0.00173457	4336.43	ribH	SDY_0319	16155.8	5.15	-3.80187	0.294231	0.051282	Unknown	0	0	CYT	0	PredHel=0	Topology=o	0	-	Cytoplasmic
109	82775681	bifunctional pyrimidine deaminase\reductase [Shigella dysenteriae Sd197]	0	1	6	19.93	0.000268933	672.332	ribD	SDY_0320	40341.7	6.73	-0.867318	-0.252589	0.051771	Cytoplasmic	0	0	CYT	0	PredHel=0	Topology=o	0	Riboflavin metabolism	Cytoplasmic
110	82775685	hypothetical protein SDY_0324 [Shigella dysenteriae Sd197]	0	1	2	6	0.000297768	744.421	yajD	SDY_0324	13363.5	6.14	-2.53202	-0.830435	0.104348	Unknown	0	0	CYT	0	PredHel=0	Topology=i	0	-	Cytoplasmic
111	82775686	protein secretion, membrane protein [Shigella dysenteriae Sd197]	0	1	2	7.98	0.000223886	559.715	secF	SDY_0325	35411.2	5.57	-5.42536	0.40031	0.080495	CytoplasmicMembrane	45-46	0	TMH	0	PredHel=6	Topology=i24-46o143-162i169-191o195-217i248-270o275-297i	0	-	Outer membrane
112	82775687	SecD [Shigella dysenteriae Sd197]	0	1	12	34.23	0.000313166	782.914	secD	SDY_0326	66629.7	8.62	3.37286	0.11935	0.052033	CytoplasmicMembrane	30-31	0.688	TMH	0	PredHel=6	Topology=i7-29o450-472i475-497o502-524i548-570o580-602i	0	-	Outer membrane
113	82775688	hypothetical protein SDY_0327 [Shigella dysenteriae Sd197]	0	1	7	4.57	0.0013683	3420.75	yajC	SDY_0327	11886.7	9.57	4.09475	0.395455	0.072727	Unknown	18-19	0.073	TMH	0	PredHel=1	Topology=o20-39i	0	-	Cytoplasmic
114	82775701	hypothetical protein SDY_0344 [Shigella dysenteriae Sd197]	0	1	13	17.41	0.000667028	1667.57	yaiD	SDY_0344	33992.1	5.27	-7.80772	-0.221782	0.052805	Cytoplasmic	41-42	0.004	CYT	0	PredHel=0	Topology=o	0	-	Cytoplasmic
115	82775702	possible NAGC-like transcriptional regulator [Shigella dysenteriae Sd197]	0	1	9	15.26	0.000526851	1317.13	yajF	SDY_0345	37543.2	5.81	-5.59269	-0.159195	-	Cytoplasmic	0	0.162	CYT	0	PredHel=0	Topology=o	0	-	Cytoplasmic
116	82775711	hypothetical protein SDY_0354 [Shigella dysenteriae Sd197]	0	1	5	2.39	0.00186884	4672.1	yaiA	SDY_0354	7236.88	6.73	0.187128	-1.19048	0.079365	Unknown	0	0	CYT	0	PredHel=0	Topology=o	0	-	Cytoplasmic
117	82775713	pyrroline-5-carboxylate reductase [Shigella dysenteriae Sd197]	0	1	7	10.35	0.000604168	1510.42	proC	SDY_0356	28274.9	5.86	-2.78778	0.294424	0.048327	Unknown	0	0.004	CYT	0	PredHel=0	Topology=o	0	Arginine and proline metabolism	Cytoplasmic
118	82775744	acyl-CoA thioesterase II [Shigella dysenteriae Sd197]	0	1	7	10.02	0.000624065	1560.16	tesB	SDY_0389	32065.2	6.05	-4.92282	-0.255245	0.094406	Unknown	0	0	CYT	0	PredHel=0	Topology=o	0	Biosynthesis of unsaturated fatty acids	Cytoplasmic
119	82775746	hypothetical protein SDY_0392 [Shigella dysenteriae Sd197]	0	1	11	9.31	0.00105546	2638.66	ybaA	SDY_0392	13317.6	4.8	-6.02388	-0.393162	0.119658	Unknown	0	0	CYT	0	PredHel=0	Topology=o	0	-	Cytoplasmic
120	82775751	hypothetical protein SDY_0397 [Shigella dysenteriae Sd197]	0	1	4	8.19	0.000436291	1090.73	ybbT	SDY_0397	18222	4.9	-10.4297	-0.19125	0.0875	Unknown	17-18	0.002	CYT	0	PredHel=0	Topology=o	0	Purine metabolism	Cytoplasmic
121	82775760	putative thioredoxin-like protein [Shigella dysenteriae Sd197]	0	1	9	12.38	0.000649414	1623.53	ybbN	SDY_0407	33055.3	4.53	-17.7749	-0.274662	0.060811	Cytoplasmic	0	0	CYT	0	PredHel=0	Topology=o	0	-	Cytoplasmic
122	82775763	putative protease [Shigella dysenteriae Sd197]	0	1	6	15.48	0.000346242	865.606	ybbK	SDY_0410	33769.8	5.6	-2.0034	-0.011803	0.04918	Unknown	18-19	0.108	TMH	0	PredHel=1	Topology=i7-29o	0	-	Cytoplasmic
123	82775786	putative ATPase [Shigella dysenteriae Sd197]	0	1	3	27.6	9.70984e-05	242.746	ybaR	SDY_0434	88121.7	5.33	-16.0929	0.188849	0.043165	CytoplasmicMembrane	0	0	CYT	0	PredHel=8	Topology=i189-206o216-238i245-267o282-299i436-458o463-485i778-797o802-824i	0	-	Outer membrane
124	82775789	hypothetical protein SDY_0437 [Shigella dysenteriae Sd197]	0	1	2	9.97	0.000179199	447.997	ybaK	SDY_0437	17064.2	9.02	3.28243	-0.098113	0.050314	Cytoplasmic	0	0	CYT	0	PredHel=0	Topology=o	0	-	Cytoplasmic
125	82775790	UDP-sugar hydrolase [Shigella dysenteriae Sd197]	0	1	16	23.86	0.000599031	1497.58	ushA	SDY_0438	60772.7	5.55	-10.1264	-0.401273	0.083636	Periplasmic	25-26	1	SpI	25-26	PredHel=0	Topology=o	0	Purine metabolism	Periplasmic
126	82775795	Adk [Shigella dysenteriae Sd197]	0	1	34	15.27	0.00198902	4972.56	adk	SDY_0445	23513	5.75	-2.74422	-0.368224	0.056075	Cytoplasmic	0	0.003	CYT	0	PredHel=0	Topology=o	0	Purine metabolism	Cytoplasmic
127	82775796	chaperone Hsp90 [Shigella dysenteriae Sd197]	0	1	92	37.68	0.00218111	5452.76	htpG	SDY_0446	71372.6	5.06	-27.6632	-0.515224	0.086538	Cytoplasmic	0	0	CYT	0	PredHel=0	Topology=o	0	-	Cytoplasmic
128	82775798	hypothetical protein SDY_0448 [Shigella dysenteriae Sd197]	0	1	9	8.21	0.000979263	2448.16	ybaB	SDY_0448	12014.4	5.01	-3.93373	-0.473395	0.036697	Cytoplasmic	0	0	CYT	0	PredHel=0	Topology=o	0	-	Cytoplasmic
129	82775800	adenine phosphoribosyltransferase [Shigella dysenteriae Sd197]	0	1	4	9.55	0.000374159	935.398	apt	SDY_0450	19858.1	5.26	-3.80103	0.022951	0.076503	Cytoplasmic	0	0	CYT	0	PredHel=0	Topology=o	0	Purine metabolism	Cytoplasmic
130	82775804	putative alpha helix protein [Shigella dysenteriae Sd197]	0	1	3	51.14	5.24035e-05	131.009	aefA	SDY_0454	127103	7.66	2.30194	-0.024821	0.075	CytoplasmicMembrane	33-34	0.995	SpII	26-27	PredHel=12	Topology=i13-32o500-522i557-579o584-606i630-647o658-680i693-715o725-747i795-817o837-859i880-902o917-939i	0	-	Outer membrane
131	82775806	acridine efflux pump [Shigella dysenteriae Sd197]	0	1	12	19.77	0.000542219	1355.55	acrA	SDY_0456	42210.1	7.69	1.07398	-0.230982	0.042821	CytoplasmicMembrane	24-25	0.996	SpII	24-25	PredHel=0	Topology=o	0	-	Outer membrane
132	82775807	acridine efflux pump [Shigella dysenteriae Sd197]	0	1	4	37.15	9.61836e-05	240.459	acrB	SDY_0457	113525	5.47	-14.8272	0.266063	0.084843	CytoplasmicMembrane	28-29	0.054	TMH	0	PredHel=11	Topology=o10-32i340-359o369-391i438-460o470-492i542-564o873-892i899-921o926-948i975-997o1007-1029i	0	-	Outer membrane
133	82775822	gamma-glutamylphosphate reductase [Shigella dysenteriae Sd197]	0	1	48	20.84	0.00205752	5143.79	proA	SDY_0473	44600.2	5.33	-9.62862	-0.013669	0.033573	Cytoplasmic	0	0	CYT	0	PredHel=0	Topology=o	0	Urea cycle and metabolism of amino groups	Cytoplasmic
134	82775823	gamma-glutamate kinase [Shigella dysenteriae Sd197]	0	1	4	20.32	0.000175847	439.619	proB	SDY_0474	39055	6.07	-4.18822	0.006812	0.038147	Cytoplasmic	26-27	0	CYT	0	PredHel=0	Topology=o	0	Urea cycle and metabolism of amino groups	Cytoplasmic
135	82775829	aminoacyl-histidine dipeptidase [Shigella dysenteriae Sd197]	0	1	48	20.21	0.00212165	5304.14	pepD	SDY_0480	52929.4	5.2	-19.6605	-0.147423	0.059794	Cytoplasmic	0	0	CYT	0	PredHel=0	Topology=o	0	Urea cycle and metabolism of amino groups	Cytoplasmic
136	82775850	5-aminolevulinate dehydratase [Shigella dysenteriae Sd197]	0	1	20	14.33	0.00124676	3116.91	hemB	SDY_0501	36919.7	5.41	-8.58445	-0.144478	0.065672	Cytoplasmic	0	0	CYT	0	PredHel=0	Topology=o	0	Porphyrin and chlorophyll metabolism	Cytoplasmic
137	82775851	taurine dioxygenase [Shigella dysenteriae Sd197]	0	1	4	11.06	0.000323076	807.69	tauD	SDY_0502	32370.2	6.15	-4.69589	-0.498587	0.09894	Cytoplasmic	20-21	0.014	CYT	0	PredHel=0	Topology=o	0	Taurine and hypotaurine metabolism	Cytoplasmic
138	82775874	2,3-dihydroxybenzoate-AMP ligase [Shigella dysenteriae Sd197]	0	1	3	20.94	0.000127981	319.952	entE	SDY_0525	59050.8	5.49	-12.2557	-0.146642	0.08209	Cytoplasmic	0	0	CYT	0	PredHel=0	Topology=o	0	Biosynthesis of siderophore group nonribosomal peptides	Cytoplasmic
139	82775876	2,3-dihydro-2,3-dihydroxybenzoate dehydrogenase [Shigella dysenteriae Sd197]	0	1	2	11.95	0.000149507	373.768	entA	SDY_0527	26247.6	5.24	-3.88684	0.031048	0.072581	Cytoplasmic	30-31	0.002	CYT	0	PredHel=0	Topology=o	0	Biosynthesis of siderophore group nonribosomal peptides	Cytoplasmic
140	82775887	alkyl hydroperoxide reductase, C22 subunit [Shigella dysenteriae Sd197]	0	1	78	12.74	0.00546921	13673	ahpC	SDY_0540	20756.6	4.94	-8.70143	-0.254011	0.106952	Cytoplasmic	0	0	CYT	0	PredHel=0	Topology=o	0	-	Cytoplasmic
141	82775888	alkyl hydroperoxide reductase, F52a subunit [Shigella dysenteriae Sd197]	0	1	27	26.54	0.000908788	2271.97	ahpF	SDY_0541	57385.4	5.47	-11.2946	-0.123917	0.05838	Cytoplasmic	0	0	CYT	0	PredHel=0	Topology=o	0	-	Cytoplasmic
142	82775889	hypothetical protein SDY_0542 [Shigella dysenteriae Sd197]	0	1	9	5.42	0.00148335	3708.37	ybdQ	SDY_0542	15935.6	5.89	-5.06782	-0.052817	0.049296	Cytoplasmic	0	0	CYT	0	PredHel=0	Topology=o	0	-	Cytoplasmic
143	82775900	hypothetical protein SDY_0553 [Shigella dysenteriae Sd197]	0	1	4	4.09	0.000873648	2184.12	ybeD	SDY_0553	9827.01	5.5	-2.71882	-0.165517	0.068966	Unknown	0	0	CYT	0	PredHel=0	Topology=o	0	-	Cytoplasmic
144	82775901	D-alanyl-D-alanine carboxypeptidase, fraction A [Shigella dysenteriae Sd197]	0	1	13	23.4	0.000496281	1240.7	dacA	SDY_0554	44442.2	8.31	2.5722	-0.136973	0.091811	CytoplasmicMembrane	29-30	1	SpI	29-30	PredHel=0	Topology=o	0	-	Cytoplasmic membrane
145	82775910	leucine tRNA synthetase [Shigella dysenteriae Sd197]	0	1	49	44.47	0.000984303	2460.76	leuS	SDY_0564	97245	5.13	-28.9323	-0.367209	0.097674	Cytoplasmic	0	0	CYT	0	PredHel=0	Topology=o	0	Valine, leucine and isoleucine biosynthesis	Cytoplasmic
146	82775913	putative alpha helical protein [Shigella dysenteriae Sd197]	0	1	8	9.77	0.000731468	1828.67	ybeL	SDY_0567	18796.5	5.11	-9.59699	-0.60375	0.08125	Cytoplasmic	0	0	CYT	0	PredHel=0	Topology=i	0	-	Cytoplasmic
147	82775933	putative periplasmic binding transport protein [Shigella dysenteriae Sd197]	0	1	30	15.53	0.00172564	4314.09	ybeJ	SDY_0592	33347.7	8.61	3.11929	-0.462583	0.069536	Periplasmic	22-23	1	SpI	22-23	PredHel=0	Topology=o	0	-	Periplasmic
148	82775937	putative ATP-binding protein in pho regulon [Shigella dysenteriae Sd197]	0	1	3	18.32	0.000146284	365.709	ybeZ	SDY_0596	40652.9	6.24	-2.39568	-0.370195	0.064067	Cytoplasmic	0	0	CYT	0	PredHel=0	Topology=o	0	-	Cytoplasmic membrane
149	82775939	hypothetical protein SDY_0598 [Shigella dysenteriae Sd197]	0	1	2	15.45	0.000115638	289.095	yleB	SDY_0598	42939.9	6.6	-1.10956	0.070588	0.084399	Unknown	30-31	0.343	TMH	0	PredHel=0	Topology=o	0	Ubiquinone biosynthesis	Cytoplasmic
150	82775944	N-acetylglucosamine metabolism [Shigella dysenteriae Sd197]	0	1	3	9.09	0.00029482	737.05	nagD	SDY_0609	27162	5.18	-7.57202	0.1092	0.096	Unknown	0	0	CYT	0	PredHel=0	Topology=o	0	-	Cytoplasmic
151	82775946	N-acetylglucosamine-6-phosphate deacetylase [Shigella dysenteriae Sd197]	0	1	6	14.89	0.000359962	899.904	nagA	SDY_0611	41004.7	5.89	-5.50276	0.071204	0.060209	Cytoplasmic	0	0	CYT	0	PredHel=0	Topology=o	0	Aminosugars metabolism	Cytoplasmic
152	82775947	glucosamine-6-phosphate deaminase [Shigella dysenteriae Sd197]	0	1	10	10.12	0.000882712	2206.78	nagB	SDY_0612	29802.2	6.6	-1.15362	-0.163158	0.082707	Cytoplasmic	50-51	0	CYT	0	PredHel=0	Topology=o	0	Aminosugars metabolism	Cytoplasmic
153	82775949	glutamine tRNA synthetase [Shigella dysenteriae Sd197]	0	1	14	31.7	0.00039452	986.299	glnS	SDY_0614	63517.5	5.96	-8.91949	-0.529242	0.097473	Unknown	0	0	CYT	0	PredHel=0	Topology=o	0	Glutamate metabolism	Cytoplasmic
154	82775958	negative regulator [Shigella dysenteriae Sd197]	0	1	8	6.58	0.00108609	2715.21	fur	SDY_0623	16794.3	5.68	-8.06317	-0.559459	0.054054	Cytoplasmic	0	0	CYT	0	PredHel=0	Topology=i	0	-	Cytoplasmic
155	82775959	flavodoxin 1 [Shigella dysenteriae Sd197]	0	1	9	7.59	0.00105925	2648.14	fldA	SDY_0624	19736.2	4.21	-23.6457	-0.284659	0.107955	Cytoplasmic	0	0	CYT	0	PredHel=0	Topology=o	0	-	Cytoplasmic
156	82775963	phosphoglucomutase [Shigella dysenteriae Sd197]	0	1	19	28.13	0.00060337	1508.42	pgm	SDY_0628	58358.5	5.43	-14.8054	-0.167766	0.071429	Unknown	0	0	CYT	0	PredHel=0	Topology=o	0	Glycolysis / Gluconeogenesis	Cytoplasmic
157	82775974	hypothetical protein SDY_0642 [Shigella dysenteriae Sd197]	0	1	8	11.48	0.000622512	1556.28	ybgA	SDY_0642	20274.5	9.69	7.09446	-0.54497	0.118343	Cytoplasmic	0	0	CYT	0	PredHel=0	Topology=o	0	-	Cytoplasmic
158	82775976	hypothetical protein SDY_0645 [Shigella dysenteriae Sd197]	0	1	4	9.45	0.000378119	945.296	ybgI	SDY_0645	26909.5	5.07	-11.3272	-0.112146	0.068826	Unknown	0	0	CYT	0	PredHel=0	Topology=o	0	-	Cytoplasmic
159	82775979	putative lactam utilization protein [Shigella dysenteriae Sd197]	0	1	2	9.26	0.000192938	482.346	ybgL	SDY_0648	25870.3	5.8	-4.56169	-0.035656	0.053279	Cytoplasmic	0	0	CYT	0	PredHel=0	Topology=o	0	-	Cytoplasmic
160	82775980	endonuclease VIII and DNA N-glycosylase with an AP lyase activity [Shigella dysenteriae Sd197]	0	1	1	11.46	7.79498e-05	194.875	nei	SDY_0649	29840.1	7.77	1.84515	-0.311027	0.087452	Cytoplasmic	0	0	CYT	0	PredHel=0	Topology=o	0	Base excision repair	Cytoplasmic
161	82775988	citrate synthase [Shigella dysenteriae Sd197]	0	1	132	18.07	0.00652553	16313.8	gltA	SDY_0658	47957	6.06	-6.86258	-0.218033	0.096019	Cytoplasmic	0	0	CYT	0	PredHel=0	Topology=o	0	Citrate cycle (TCA cycle)	Cytoplasmic
162	82775990	succinate dehydrogenase, hydrophobic subunit [Shigella dysenteriae Sd197]	0	1	5	2.37	0.00188461	4711.52	sdhD	SDY_0660	12867.1	8.07	1.17816	1.3687	0.165217	CytoplasmicMembrane	40-41	0.001	TMH	0	PredHel=3	Topology=i16-38o48-70i91-113o	0	Citrate cycle (TCA cycle)	Cytoplasmic membrane
163	82775991	succinate dehydrogenase, flavoprotein subunit [Shigella dysenteriae Sd197]	0	1	74	27.93	0.00236679	5916.99	sdhA	SDY_0661	64435.4	5.85	-11.6879	-0.314966	0.068027	Unknown (This protein may have multiple localization sites.)	25-26	0.02	CYT	0	PredHel=0	Topology=o	0	Citrate cycle (TCA cycle)	Cytoplasmic
164	82775992	succinate dehydrogenase, iron sulfur protein [Shigella dysenteriae Sd197]	0	1	37	16.97	0.00194769	4869.22	sdhB	SDY_0662	26840.9	5.97	-2.19801	-0.312185	0.07563	Unknown	0	0	CYT	0	PredHel=0	Topology=o	0	Citrate cycle (TCA cycle)	Cytoplasmic
165	82775994	2-oxoglutarate dehydrogenase, decarboxylase component [Shigella dysenteriae Sd197]	0	1	161	39.13	0.00367549	9188.74	sucA	SDY_0664	105005	6	-16.2929	-0.433548	0.090032	Cytoplasmic	17-18	0	CYT	0	PredHel=0	Topology=o	0	Citrate cycle (TCA cycle)	Cytoplasmic
166	82775995	2-oxoglutarate dehydrogenase, dihydrolipoyltranssuccinase E2 component [Shigella dysenteriae Sd197]	0	1	81	17.47	0.00414183	10354.6	sucB	SDY_0665	44015.6	5.58	-7.3043	-0.201482	0.039506	Cytoplasmic	0	0	CYT	0	PredHel=0	Topology=o	0	Citrate cycle (TCA cycle)	Cytoplasmic
167	82775996	succinyl-CoA synthetase, beta subunit [Shigella dysenteriae Sd197]	0	1	74	23.99	0.00275551	6888.76	sucC	SDY_0666	41349	5.37	-7.72063	0.011856	0.054124	Cytoplasmic	0	0.001	CYT	0	PredHel=0	Topology=o	0	Citrate cycle (TCA cycle)	Cytoplasmic
168	82775997	succinyl-CoA synthetase, alpha subunit [Shigella dysenteriae Sd197]	0	1	43	13.71	0.00280176	7004.4	sucD	SDY_0667	29803.4	6.18	-2.6068	0.176125	0.048443	Unknown	30-31	0.003	CYT	0	PredHel=0	Topology=o	0	Citrate cycle (TCA cycle)	Cytoplasmic
169	82776010	cytochrome d terminal oxidase, polypeptide subunit I [Shigella dysenteriae Sd197]	0	1	11	14.73	0.000667098	1667.75	cydA	SDY_0680	58287	6.21	-2.46489	0.397323	0.135755	CytoplasmicMembrane	35-36	0.004	TMH	0	PredHel=9	Topology=o15-37i58-80o95-117i130-152o185-207i220-239o388-410i422-444o472-494i	0	-	Cytoplasmic membrane
170	82776011	cytochrome d terminal oxidase polypeptide subunit II [Shigella dysenteriae Sd197]	0	1	11	5.95	0.00165149	4128.72	cydB	SDY_0681	42451.5	6.83	0.146874	0.648549	0.145119	CytoplasmicMembrane	25-26	0.026	TMH	0	PredHel=8	Topology=i7-24o77-99i123-145o160-182i203-225o262-281i293-315o335-357i	0	-	Cytoplasmic membrane
171	82776014	hypothetical protein SDY_0684 [Shigella dysenteriae Sd197]	0	1	1	7.85	0.000113797	284.492	ybgC	SDY_0684	15524.4	6.42	-0.713214	-0.013433	0.104478	Unknown	0	0	CYT	0	PredHel=0	Topology=o	0	-	Cytoplasmic
172	82776017	membrane spanning protein [Shigella dysenteriae Sd197]	0	1	3	16.52	0.000162222	405.556	tolA	SDY_0687	43182.4	9.1	10.068	-0.57886	0.028504	Unknown (This protein may have multiple localization sites.)	27-28	0.151	CYT	0	PredHel=1	Topology=i13-32o	0	-	Cytoplasmic membrane
173	82776018	periplasmic protein [Shigella dysenteriae Sd197]	0	1	17	16.41	0.000925423	2313.56	tolB	SDY_0688	45983.6	6.98	0.470162	-0.216279	0.090698	Periplasmic	21-22	0.996	SpI	21-22	PredHel=0	Topology=o	0	-	Periplasmic
174	82776019	peptidoglycan-associated lipoprotein [Shigella dysenteriae Sd197]	0	1	6	9.14	0.000586415	1466.04	pal	SDY_0689	18796.4	6.29	-0.761942	-0.43815	0.063584	OuterMembrane	26-27	0.961	SpII	21-22	PredHel=0	Topology=o	0	-	Outer membrane
175	82776020	hypothetical protein SDY_0690 [Shigella dysenteriae Sd197]	0	1	8	10.25	0.000697214	1743.03	ybgF	SDY_0690	28245.2	7.79	1.18532	-0.468061	0.072243	Unknown	26-27	1	SpI	26-27	PredHel=0	Topology=o	0	-	Cytoplasmic
176	82776024	putative homeobox protein [Shigella dysenteriae Sd197]	0	1	4	3.55	0.00100654	2516.35	-	SDY_0697	12910.5	4.74	-4.89809	-0.737302	0.007937	Unknown	24-25	1	SpI	24-25	PredHel=0	Topology=o	0	-	Cytoplasmic
177	82776028	3-deoxy-D-arabinoheptulosonate-7-phosphate synthase [Shigella dysenteriae Sd197]	0	1	7	16.16	0.000386951	967.379	aroG	SDY_0701	38008.1	6.14	-4.27346	-0.182286	0.051429	Cytoplasmic	0	0	CYT	0	PredHel=0	Topology=o	0	Phenylalanine, tyrosine and tryptophan biosynthesis	Cytoplasmic
178	82776029	phosphoglyceromutase 1 [Shigella dysenteriae Sd197]	0	1	51	13.35	0.00341263	8531.56	gpmA	SDY_0702	28483.2	6.04	-2.51268	-0.5556	0.1	Unknown	0	0	CYT	0	PredHel=0	Topology=o	0	Glycolysis / Gluconeogenesis	Cytoplasmic
179	82776030	galactose-1-epimerase [Shigella dysenteriae Sd197]	0	1	10	14.96	0.000597129	1492.82	galM	SDY_0703	38106.8	4.84	-15.5554	-0.446243	0.098266	Periplasmic	0	0	CYT	0	PredHel=0	Topology=o	0	Glycolysis / Gluconeogenesis	Cytoplasmic
180	82776031	galactokinase [Shigella dysenteriae Sd197]	0	1	9	13.15	0.000611387	1528.47	galK	SDY_0704	41421.5	5.26	-12.4496	-0.101571	0.062827	Cytoplasmic	0	0.002	CYT	0	PredHel=0	Topology=o	0	Galactose metabolism	Cytoplasmic
181	82776032	galactose-1-phosphate uridylyltransferase [Shigella dysenteriae Sd197]	0	1	15	16.63	0.000805747	2014.37	galT	SDY_0705	39704.1	5.96	-6.95622	-0.544828	0.103448	Unknown	0	0	CYT	0	PredHel=0	Topology=o	0	Galactose metabolism	Cytoplasmic
182	82776033	UDP-galactose-4-epimerase [Shigella dysenteriae Sd197]	0	1	15	14.44	0.000927948	2319.87	galE	SDY_0706	37213.6	5.83	-7.02141	-0.304142	0.08284	Unknown	0	0	CYT	0	PredHel=0	Topology=o	0	Galactose metabolism	Cytoplasmic
183	82776035	molybdate uptake regulatory protein [Shigella dysenteriae Sd197]	0	1	2	12.02	0.000148636	371.591	modE	SDY_0708	28242.1	5.22	-6.65648	-0.027099	0.045802	Unknown	38-39	0	CYT	0	PredHel=0	Topology=o	0	-	Cytoplasmic
184	82776067	periplasmic putrescine-binding protein [Shigella dysenteriae Sd197]	0	1	8	17.44	0.000409773	1024.43	potF	SDY_0741	40839.9	5.66	-4.60849	-0.198919	0.1	Periplasmic	26-27	1	SpI	26-27	PredHel=0	Topology=o	0	-	Periplasmic
185	82776070	modulator of drug activity A [Shigella dysenteriae Sd197]	0	1	3	9.38	0.000285705	714.263	mdaA	SDY_0744	26846.6	5.9	-4.47039	-0.1875	0.070833	Unknown	0	0	CYT	0	PredHel=0	Topology=o	0	Trinitrotoluene degradation	Cytoplasmic
186	82776083	putative transport protein [Shigella dysenteriae Sd197]	0	1	9	20.8	0.000386526	966.316	-	SDY_0757	56370.7	7.69	1.61653	-0.240039	0.109375	Periplasmic	26-27	1	SpI	26-27	PredHel=0	Topology=o	0	-	Periplasmic
187	82776085	putative asparaginase [Shigella dysenteriae Sd197]	0	1	7	15.49	0.000403689	1009.22	ybiK	SDY_0759	33432.6	4.73	-17.5434	0.090031	0.049844	Periplasmic	18-19	0.011	CYT	0	PredHel=0	Topology=o	0	Alanine and aspartate metabolism	Cytoplasmic
188	82776086	molybdopterin biosynthesis [Shigella dysenteriae Sd197]	0	1	6	13.87	0.000386433	966.083	moeA	SDY_0760	44123.6	5.03	-11.7621	0.019708	0.068127	Cytoplasmic	0	0	CYT	0	PredHel=0	Topology=o	0	-	Cytoplasmic
189	82776088	putative transaldolase [Shigella dysenteriae Sd197]	0	1	3	9.88	0.000271246	678.116	mipB	SDY_0762	26118.5	7.76	1.29032	0.366364	0.05	Cytoplasmic	0	0	CYT	0	PredHel=0	Topology=o	0	-	Cytoplasmic
190	82776102	putative ATP-binding component of a transport system [Shigella dysenteriae Sd197]	0	1	8	26.43	0.000270391	675.978	ybiT	SDY_0776	59871.8	4.99	-21.2354	-0.366226	0.084906	CytoplasmicMembrane	0	0	CYT	0	PredHel=0	Topology=o	0	-	Cytoplasmic membrane
191	82776108	global regulator [Shigella dysenteriae Sd197]	0	1	243	12.8	0.0169588	42397.1	dps	SDY_0783	18694.6	5.72	-3.52851	-0.214372	0.05988	Unknown	0	0	CYT	0	PredHel=0	Topology=o	0	-	Cytoplasmic
192	82776110	periplasmic glutamine-binding protein [Shigella dysenteriae Sd197]	0	1	19	15.05	0.00112776	2819.4	glnH	SDY_0785	27247.1	8.44	2.1943	-0.225403	0.096774	Periplasmic	22-23	1	SpI	22-23	PredHel=0	Topology=o	0	-	Periplasmic
193	82776122	putative dehydrogenase [Shigella dysenteriae Sd197]	0	1	6	10.91	0.000491277	1228.19	ybiC	SDY_0798	38872.5	5.74	-12.4992	-0.058726	0.072022	Cytoplasmic	0	0	CYT	0	PredHel=0	Topology=o	0	Citrate cycle (TCA cycle)	Cytoplasmic
194	82776123	putative enzyme [Shigella dysenteriae Sd197]	0	1	14	14.32	0.000873343	2183.36	ybiB	SDY_0799	35056.3	6.27	-3.18417	-0.17125	0.05625	Cytoplasmic	0	0	CYT	0	PredHel=0	Topology=o	0	-	Cytoplasmic
195	82776145	molybdopterin converting factor, subunit 2 [Shigella dysenteriae Sd197]	0	1	4	8.06	0.000443328	1108.32	moaE	SDY_0821	17022.5	5.42	-4.60944	-0.483333	0.1	Cytoplasmic	0	0	CYT	0	PredHel=0	Topology=o	0	-	Cytoplasmic
196	82776146	molybdopterin biosynthesis [Shigella dysenteriae Sd197]	0	1	7	5.86	0.00106709	2667.72	moaD	SDY_0822	8808.64	4.54	-5.8069	0.180247	0.08642	Unknown	15-16	0	CYT	0	PredHel=0	Topology=o	0	-	Cytoplasmic
197	82776147	molybdopterin biosynthesis, protein C [Shigella dysenteriae Sd197]	0	1	2	10.37	0.000172286	430.716	moaC	SDY_0823	17466.5	6.59	-0.566995	-0.036646	0.031056	Unknown	0	0	CYT	0	PredHel=0	Topology=o	0	-	Cytoplasmic
198	82776148	molybdopterin biosynthesis, protein B [Shigella dysenteriae Sd197]	0	1	20	8.91	0.00200517	5012.94	moaB	SDY_0824	18678.4	5.73	-3.61119	-0.223529	0.064706	Cytoplasmic	0	0	CYT	0	PredHel=0	Topology=o	0	-	Cytoplasmic
199	82776151	excision nuclease subunit B [Shigella dysenteriae Sd197]	0	1	7	32.37	0.000193177	482.942	uvrB	SDY_0827	76208.2	5.14	-22.9318	-0.346805	0.068351	Cytoplasmic	0	0	CYT	0	PredHel=0	Topology=o	0	-	Cytoplasmic
200	82776157	hypothetical protein SDY_0833 [Shigella dysenteriae Sd197]	0	1	9	5.78	0.00139096	3477.4	ybhB	SDY_0833	17158.4	4.98	-9.30562	-0.250633	0.101266	Cytoplasmic	0	0	CYT	0	PredHel=0	Topology=o	0	-	Cytoplasmic
201	82776177	positive response regulator for colanic capsule biosynthesis [Shigella dysenteriae Sd197]	0	1	5	10.28	0.000434487	1086.22	rcsB	SDY_0857	23669.8	6.85	0.291805	0.021296	0.050926	Cytoplasmic	0	0	CYT	0	PredHel=0	Topology=o	0	-	Cytoplasmic
202	82776212	50S ribosomal subunit protein L25 [Shigella dysenteriae Sd197]	0	1	52	6.95	0.00668372	16709.3	rplY	SDY_0894	10693	9.6	5.28026	-0.468085	0.074468	Unknown	0	0	CYT	0	PredHel=0	Topology=o	0	-	Cytoplasmic
203	82776226	putative elongation factor [Shigella dysenteriae Sd197]	0	1	2	12.62	0.00014157	353.924	yeiP	SDY_0908	30894.2	5.83	-3.69453	-0.379474	0.084211	Cytoplasmic	18-19	0	CYT	0	PredHel=0	Topology=o	0	-	Cytoplasmic
204	82776236	dihydro-orotate dehydrogenase [Shigella dysenteriae Sd197]	0	1	6	22.47	0.000238533	596.332	pyrD	SDY_0918	36793.2	7.66	1.39161	-0.113095	0.065476	Unknown	0	0	CYT	0	PredHel=0	Topology=o	0	Pyrimidine metabolism	Cytoplasmic
205	82776238	hypothetical protein SDY_0920 [Shigella dysenteriae Sd197]	0	1	2	18.66	9.57454e-05	239.364	-	SDY_0920	40590.7	7.58	1.26595	-0.179133	0.078591	Unknown	25-26	0.002	CYT	0	PredHel=0	Topology=o	0	-	Cytoplasmic
206	82776240	putative ATP-binding component of a transport system [Shigella dysenteriae Sd197]	0	1	5	34.2	0.0001306	326.5	uup	SDY_0922	72118.3	5.32	-19.7955	-0.476535	0.064567	CytoplasmicMembrane	21-22	0	CYT	0	PredHel=0	Topology=o	0	-	Cytoplasmic membrane
207	82776242	paraquat-inducible protein B [Shigella dysenteriae Sd197]	0	1	2	30.93	5.7763e-05	144.408	pqiB	SDY_0924	60491.2	7.74	1.59128	-0.275275	0.071429	Unknown	41-42	0.002	TMH	0	PredHel=1	Topology=i16-38o	0	-	Cytoplasmic
208	82776243	hypothetical protein SDY_0925 [Shigella dysenteriae Sd197]	0	1	3	5.96	0.00044965	1124.13	ymbA	SDY_0925	19978.8	5.08	-2.94544	-0.134066	0.082418	Unknown	14-15	0.005	CYT	0	PredHel=0	Topology=o	0	-	Cytoplasmic
209	82776245	beta-hydroxydecanoyl thioester dehydrase [Shigella dysenteriae Sd197]	0	1	16	9.7	0.00147349	3683.73	fabA	SDY_0927	18968.4	6.13	-0.89341	-0.012209	0.104651	Cytoplasmic	0	0	CYT	0	PredHel=0	Topology=o	0	Fatty acid biosynthesis	Cytoplasmic
210	82776247	outer membrane protein 3a [Shigella dysenteriae Sd197]	0	1	42	15.69	0.00239126	5978.14	ompA	SDY_0930	37493.5	5.6	-4.61843	-0.320286	0.088571	OuterMembrane	21-22	1	SpI	21-22	PredHel=0	Topology=o	1	-	Outer membrane
211	82776256	hypothetical protein SDY_0940 [Shigella dysenteriae Sd197]	0	1	14	9.3	0.00134476	3361.9	-	SDY_0940	17763.1	5.36	-2.89463	0.233536	0.054878	Cytoplasmic	23-24	0.508	CYT	0	PredHel=0	Topology=o	0	-	Cytoplasmic
212	82776285	curved DNA-binding protein [Shigella dysenteriae Sd197]	0	1	8	10.77	0.000663551	1658.88	cbpA	SDY_0974	34434.6	6.22	-3.05514	-0.581373	0.081699	Cytoplasmic	0	0	CYT	0	PredHel=0	Topology=o	0	-	Cytoplasmic
213	82776289	periplasmic glucose-1-phosphatase [Shigella dysenteriae Sd197]	0	1	114	20.65	0.00493156	12328.9	agp	SDY_0978	45685.1	5.38	-8.60017	-0.357143	0.082324	Periplasmic	22-23	1	SpI	22-23	PredHel=0	Topology=o	0	Glycolysis / Gluconeogenesis	Periplasmic
214	82776290	hypothetical protein SDY_0979 [Shigella dysenteriae Sd197]	0	1	9	4.56	0.0017631	4407.76	yccJ	SDY_0979	8524.14	4.7	-6.79922	-0.649333	0.093333	Unknown	0	0	CYT	0	PredHel=0	Topology=i	0	-	Cytoplasmic
215	82776291	trp repressor binding protein [Shigella dysenteriae Sd197]	0	1	52	9.5	0.00488967	12224.2	wrbA	SDY_0980	20874.7	5.59	-2.71665	-0.094445	0.085859	Unknown	0	0.001	CYT	0	PredHel=0	Topology=o	0	-	Cytoplasmic
216	82776310	putative oxidoreductase component [Shigella dysenteriae Sd197]	0	1	4	8.38	0.000426399	1066	ycdY	SDY_1002	20701.5	4.24	-20.8688	-0.132065	0.097826	Unknown	0	0	CYT	0	PredHel=0	Topology=o	0	-	Cytoplasmic
217	82776311	hypothetical protein SDY_1003 [Shigella dysenteriae Sd197]	0	1	2	12.37	0.000144431	361.077	ycdX	SDY_1003	26817.3	5.63	-9.83297	-0.096327	0.073469	Cytoplasmic	16-17	0	CYT	0	PredHel=0	Topology=o	0	-	Cytoplasmic
218	82776312	putative dehydrogenase [Shigella dysenteriae Sd197]	0	1	15	16.61	0.000806717	2016.79	ycdW	SDY_1004	36968	7.76	1.6219	-0.245231	0.101538	Cytoplasmic	0	0	CYT	0	PredHel=0	Topology=o	0	-	Cytoplasmic
219	82776332	putative ABC transporter protein [Shigella dysenteriae Sd197]	0	1	1	45.97	1.94323e-05	48.5809	iroC	SDY_1025	131744	7.4	2.20244	0.227974	0.062346	CytoplasmicMembrane	42-43	0.656	CYT	0	PredHel=11	Topology=i27-49o64-83i138-160o165-182i243-265o280-302i646-668o683-705i755-777o787-809i868-890o	0	-	Outer membrane
220	82776340	hypothetical protein SDY_1033 [Shigella dysenteriae Sd197]	0	1	4	8.17	0.000437359	1093.4	-	SDY_1033	24718.9	6.11	-4.07363	-0.547222	0.12037	Unknown	23-24	0.998	SpI	23-24	PredHel=0	Topology=o	0	-	Cytoplasmic membrane
221	82776342	putative reductase [Shigella dysenteriae Sd197]	0	1	2	17.01	0.000105033	262.582	-	SDY_1035	37365.4	8.91	4.70336	-0.283832	0.110778	Unknown	44-45	1	SpI	44-45	PredHel=0	Topology=o	0	-	Cytoplasmic
222	82776358	hypothetical protein SDY_1051 [Shigella dysenteriae Sd197]	0	1	7	11.16	0.000560317	1400.79	-	SDY_1051	30483.2	4.93	-13.28	-0.291882	0.088561	Cytoplasmic	0	0	CYT	0	PredHel=0	Topology=o	0	-	Cytoplasmic
223	82776359	hypothetical protein SDY_1052 [Shigella dysenteriae Sd197]	0	1	3	3.11	0.000861709	2154.27	-	SDY_1052	9182.65	4.81	-7.61812	-0.72375	0.0625	Unknown	0	0	CYT	0	PredHel=0	Topology=i	0	-	Cytoplasmic
224	82776378	hypothetical protein SDY_1072 [Shigella dysenteriae Sd197]	0	1	6	7.6	0.000705241	1763.1	-	SDY_1072	31682.5	4.59	-22.3149	-0.156835	0.107914	Cytoplasmic	0	0	CYT	0	PredHel=0	Topology=o	0	-	Cytoplasmic
225	82776393	cytoplasmic alpha-amylase [Shigella dysenteriae Sd197]	0	1	9	18.49	0.000434816	1087.04	amyA	SDY_1088	56583.2	4.49	-42.9693	-0.38202	0.129293	Cytoplasmic	0	0	CYT	0	PredHel=0	Topology=o	0	Starch and sucrose metabolism	Cytoplasmic
226	82776400	putative periplasmic binding transport protein [Shigella dysenteriae Sd197]	0	1	40	18.5	0.00193147	4828.68	fliY	SDY_1097	29004.1	6.77	0.208098	-0.262782	0.06391	Periplasmic	29-30	1	SpI	29-30	PredHel=0	Topology=o	0	-	Periplasmic
227	82776409	hypothetical protein SDY_1110 [Shigella dysenteriae Sd197]	0	1	2	9.08	0.000196763	491.908	yecA	SDY_1110	24980.3	4.55	-20.6301	-0.368326	0.090498	Cytoplasmic	0	0	CYT	0	PredHel=0	Topology=o	0	-	Cytoplasmic
228	82776411	hypothetical protein SDY_1112 [Shigella dysenteriae Sd197]	0	1	2	2.43	0.00073523	1838.08	yecH	SDY_1112	8617.3	5.63	-3.62274	-0.331645	0.075949	Unknown	0	0	CYT	0	PredHel=0	Topology=o	0	-	Cytoplasmic
229	82776412	cytoplasmic ferritin [Shigella dysenteriae Sd197]	0	1	12	6.46	0.00165939	4148.48	ftn	SDY_1113	19423.1	4.77	-12.4743	-0.568485	0.121212	Cytoplasmic	0	0	CYT	0	PredHel=0	Topology=o	0	-	Cytoplasmic
230	82776416	hypothetical protein SDY_1117 [Shigella dysenteriae Sd197]	0	1	2	5.45	0.000327818	819.546	-	SDY_1117	9122.25	4.88	-3.85325	0.081928	0.024096	Cytoplasmic	0	0	CYT	0	PredHel=0	Topology=o	0	-	Cytoplasmic
231	82776431	hypothetical protein SDY_1132 [Shigella dysenteriae Sd197]	0	1	6	11.04	0.000485492	1213.73	yebE	SDY_1132	23788	5.13	-6.74013	-0.295891	0.045662	Cytoplasmic	23-24	0.743	SpI	23-24	PredHel=2	Topology=o26-45i52-74o	0	-	Cytoplasmic membrane
232	82776432	hypothetical protein SDY_1133 [Shigella dysenteriae Sd197]	0	1	4	7.23	0.000494221	1235.55	yebF	SDY_1133	13368.7	8.81	2.96268	-0.267213	0.07377	Unknown	25-26	1	SpI	25-26	PredHel=0	Topology=i	0	-	Cytoplasmic membrane
233	82776435	2-keto-3-deoxygluconate 6-phosphate aldolase\2-keto-4-hydroxyglutarate aldolase [Shigella dysenteriae Sd197]	0	1	31	9.86	0.00280857	7021.41	eda	SDY_1136	22326.1	5.95	-1.02055	0.283099	0.056338	Cytoplasmic	0	0	CYT	0	PredHel=0	Topology=o	0	Pentose phosphate pathway	Cytoplasmic
234	82776437	glucose-6-phosphate dehydrogenase [Shigella dysenteriae Sd197]	0	1	35	29.78	0.00104989	2624.72	zwf	SDY_1138	55702.3	5.56	-7.66151	-0.373523	0.089613	Cytoplasmic	0	0	CYT	0	PredHel=0	Topology=o	0	Pentose phosphate pathway	Cytoplasmic
235	82776440	pyruvate kinase II [Shigella dysenteriae Sd197]	0	1	25	27.41	0.000814762	2036.9	pykA	SDY_1141	51385.1	6.24	-2.48855	-0.029792	0.033333	Cytoplasmic	42-43	0.003	CYT	0	PredHel=0	Topology=o	0	Glycolysis / Gluconeogenesis	Cytoplasmic
236	82776450	hypothetical protein SDY_1151 [Shigella dysenteriae Sd197]	0	1	4	11.41	0.000313166	782.914	yebC	SDY_1151	26421.4	4.71	-14.7314	-0.386992	0.04878	Cytoplasmic	0	0	CYT	0	PredHel=0	Topology=o	0	-	Cytoplasmic
237	82776452	aspartate tRNA synthetase [Shigella dysenteriae Sd197]	0	1	50	37.45	0.00119266	2981.66	aspS	SDY_1153	65882.8	5.54	-10.3279	-0.246441	0.079661	Cytoplasmic	0	0	CYT	0	PredHel=0	Topology=o	0	Alanine and aspartate metabolism	Cytoplasmic
238	82776476	copper homeostasis protein [Shigella dysenteriae Sd197]	0	1	7	11.68	0.000535371	1338.43	cutC	SDY_1178	26615.5	5.9	-4.51408	0.041935	0.048387	Unknown	21-22	0	CYT	0	PredHel=0	Topology=o	0	-	Cytoplasmic
239	82776478	arginine tRNA synthetase [Shigella dysenteriae Sd197]	0	1	15	33.2	0.000403602	1009	argS	SDY_1180	64684.4	5.32	-17.8292	-0.252513	0.081456	Cytoplasmic	0	0	CYT	0	PredHel=0	Topology=o	0	Arginine and proline metabolism	Cytoplasmic
240	82776489	trehalose-6-phosphate synthase [Shigella dysenteriae Sd197]	0	1	7	22.62	0.000276443	691.107	otsA	SDY_1193	53609.2	6.37	-2.91337	-0.281224	0.101266	Unknown	34-35	0.025	CYT	0	PredHel=0	Topology=o	0	Starch and sucrose metabolism	Cytoplasmic
241	82776500	cell division topological specificity factor [Shigella dysenteriae Sd197]	0	1	6	6.61	0.000810867	2027.17	minE	SDY_1205	10234.6	5.15	-2.93793	-0.294318	0.045455	Cytoplasmic	0	0	CYT	0	PredHel=0	Topology=o	0	-	Cytoplasmic
242	82776501	MinD [Shigella dysenteriae Sd197]	0	1	3	16.15	0.000165939	414.848	minD	SDY_1206	29612.9	5.25	-4.95844	-0.118148	0.051852	Cytoplasmic	24-25	0.003	CYT	0	PredHel=0	Topology=o	0	-	Cytoplasmic
243	82776502	MinC [Shigella dysenteriae Sd197]	0	1	1	11.81	7.56397e-05	189.099	minC	SDY_1207	24744.5	6.38	-1.47511	-0.04026	0.04329	Cytoplasmic	22-23	0.004	CYT	0	PredHel=0	Topology=o	0	-	Cytoplasmic
244	82776505	hypothetical protein SDY_1210 [Shigella dysenteriae Sd197]	0	1	2	6.61	0.000270289	675.722	ycgK	SDY_1210	14806.1	9.4	6.27135	-0.603007	0.105263	Unknown	22-23	1	SpI	22-23	PredHel=0	Topology=o	1	-	Cytoplasmic membrane
245	82776518	negative regulator for fad regulon, and positive activator of fabA [Shigella dysenteriae Sd197]	0	1	4	12.17	0.000293609	734.022	fadR	SDY_1224	26967.6	6.51	-1.20033	-0.282845	0.09205	Unknown	0	0	CYT	0	PredHel=0	Topology=o	0	-	Cytoplasmic
246	82776519	putative sporulation protein [Shigella dysenteriae Sd197]	0	1	6	22.38	0.000239492	598.73	ycgB	SDY_1225	60739.6	5.73	-11.7539	-0.607059	0.129412	Cytoplasmic	0	0	CYT	0	PredHel=0	Topology=o	0	-	Cytoplasmic
247	82776520	D-amino acid dehydrogenase subunit [Shigella dysenteriae Sd197]	0	1	4	20.62	0.000173289	433.223	dadA	SDY_1226	47651.6	6.17	-3.41151	-0.215972	0.083333	Cytoplasmic	23-24	0.098	TMH	0	PredHel=0	Topology=o	0	Phenylalanine metabolism	Cytoplasmic
248	82776543	putative GTP-binding protein [Shigella dysenteriae Sd197]	0	1	12	19.62	0.000546364	1365.91	ychF	SDY_1252	39665.8	4.87	-15.8452	-0.16281	0.068871	Cytoplasmic	0	0	CYT	0	PredHel=0	Topology=o	0	-	Cytoplasmic
249	82776544	peptidyl-tRNA hydrolase [Shigella dysenteriae Sd197]	0	1	6	12.06	0.00044443	1111.08	pth	SDY_1253	21137.6	9.04	3.61028	-0.087114	0.07732	CytoplasmicMembrane	17-18	0.339	CYT	0	PredHel=0	Topology=o	0	-	Cytoplasmic
250	82776547	phosphoribosylpyrophosphate synthetase [Shigella dysenteriae Sd197]	0	1	17	14.89	0.00101989	2549.73	prsA	SDY_1256	34216.9	5.23	-6.78006	0.103492	0.047619	Cytoplasmic	16-17	0	CYT	0	PredHel=0	Topology=o	0	Pentose phosphate pathway	Cytoplasmic
251	82776549	5-aminolevulinate synthesis enzyme, main pathway, possibly glutamyl-tRNA dehydrogenase [Shigella dysenteriae Sd197]	0	1	3	16.27	0.000164715	411.788	hemM	SDY_1258	23596	8.78	3.0072	-0.629952	0.091787	Unknown	23-24	0.615	SpII	21-22	PredHel=0	Topology=o	0	-	Cytoplasmic membrane
252	82776551	peptide chain release factor RF-1 [Shigella dysenteriae Sd197]	0	1	4	20	0.000178661	446.653	prfA	SDY_1260	40515.7	5.15	-17.0628	-0.66	0.047222	Cytoplasmic	0	0	CYT	0	PredHel=0	Topology=o	0	-	Cytoplasmic
253	82776555	2-dehydro-3-deoxyphosphooctulonate aldolase [Shigella dysenteriae Sd197]	0	1	18	16.52	0.000973335	2433.34	kdsA	SDY_1264	30831.5	6.32	-1.6059	-0.027817	0.070423	Cytoplasmic	0	0	CYT	0	PredHel=0	Topology=o	0	Lipopolysaccharide biosynthesis	Cytoplasmic
254	82776562	hypothetical protein SDY_1271 [Shigella dysenteriae Sd197]	0	1	7	4.16	0.00150316	3757.89	ychN	SDY_1271	12692.3	5.02	-2.07894	0.189744	0.051282	Unknown	20-21	0	CYT	0	PredHel=0	Topology=o	0	-	Cytoplasmic
255	82776565	NarL [Shigella dysenteriae Sd197]	0	1	10	9.71	0.000919985	2299.96	narL	SDY_1275	23925.9	5.73	-4.41995	-0.153241	0.018519	Cytoplasmic	0	0	CYT	0	PredHel=0	Topology=o	0	-	Cytoplasmic
256	82776569	nitrate reductase 1, alpha subunit [Shigella dysenteriae Sd197]	0	1	16	58.46	0.00024449	611.225	narG	SDY_1279	140432	6.05	-16.1486	-0.503128	0.101844	Unknown	0	0	CYT	0	PredHel=0	Topology=o	1	Nitrogen metabolism	Cytoplasmic
257	82776570	nitrate reductase 1, beta subunit [Shigella dysenteriae Sd197]	0	1	7	28.07	0.000222769	556.923	narH	SDY_1280	58068.2	6.36	-2.88744	-0.475	0.095703	Cytoplasmic	31-32	0	CYT	0	PredHel=0	Topology=o	0	Nitrogen metabolism	Cytoplasmic
258	82776573	formyltetrahydrofolate deformylase [Shigella dysenteriae Sd197]	0	1	2	12.67	0.000141011	352.528	purU	SDY_1284	31967.6	6.5	-1.92487	-0.183572	0.078571	Cytoplasmic	0	0	CYT	0	PredHel=0	Topology=o	0	Glyoxylate and dicarboxylate metabolism	Cytoplasmic
259	82776577	glucose-1-phosphate uridylyltransferase [Shigella dysenteriae Sd197]	0	1	20	11.42	0.00156446	3911.14	galU	SDY_1288	32941.1	5.11	-13.3625	0.031126	0.046358	Cytoplasmic	0	0.102	CYT	0	PredHel=0	Topology=o	0	Pentose and glucuronate interconversions	Cytoplasmic
260	82776578	DNA-binding protein HLP-II [Shigella dysenteriae Sd197]	0	1	49	10.76	0.00406802	10170.1	hns	SDY_1289	15539	5.44	-2.01546	-0.751095	0.036496	Cytoplasmic	0	0	CYT	0	PredHel=0	Topology=o	0	-	Cytoplasmic
261	82776584	CoA-linked acetaldehyde dehydrogenase and iron-dependent alcohol dehydrogenase\pyruvate-formate-lyase deactivase [Shigella dysenteriae Sd197]	0	1	164	42.83	0.00342055	8551.37	adhE	SDY_1295	96123.2	6.32	-5.50258	-0.066106	0.071829	Cytoplasmic	0	0	CYT	0	PredHel=0	Topology=o	0	Glycolysis / Gluconeogenesis	Cytoplasmic
262	82776590	OppA [Shigella dysenteriae Sd197]	0	1	54	26.6	0.00181348	4533.69	oppA	SDY_1301	61018.6	6.05	-5.05408	-0.44291	0.099448	Periplasmic	26-27	1	SpI	26-27	PredHel=1	Topology=i9-31o	0	-	Periplasmic
263	82776591	oligopeptide transport permease protein [Shigella dysenteriae Sd197]	0	1	2	8.85	0.000201877	504.692	oppB	SDY_1302	33424	9.78	11.4085	0.77549	0.107843	CytoplasmicMembrane	36-37	0.142	TMH	0	PredHel=6	Topology=i13-32o102-121i134-156o166-188i228-250o278-300i	0	-	Outer membrane
264	82776593	OppD [Shigella dysenteriae Sd197]	0	1	10	17.89	0.000499332	1248.33	oppD	SDY_1304	37134	5.84	-3.77197	-0.025222	0.053412	Unknown (This protein may have multiple localization sites.)	18-19	0	CYT	0	PredHel=0	Topology=o	0	-	Cytoplasmic membrane
265	82776594	OppF [Shigella dysenteriae Sd197]	0	1	5	19.85	0.000225014	562.535	oppF	SDY_1305	37166.2	7.14	0.633214	-0.031737	0.056886	CytoplasmicMembrane	0	0	CYT	0	PredHel=0	Topology=o	0	-	Cytoplasmic membrane
266	82776617	tryptophan synthase, alpha protein [Shigella dysenteriae Sd197]	0	1	4	14.1	0.00025342	633.55	trpA	SDY_1328	28660.9	5.31	-5.74399	0.120149	0.067164	Unknown	0	0	CYT	0	PredHel=0	Topology=o	0	Phenylalanine, tyrosine and tryptophan biosynthesis	Cytoplasmic
267	82776618	tryptophan synthase, beta protein [Shigella dysenteriae Sd197]	0	1	2	16.04	0.000111385	278.462	trpB	SDY_1329	42996.4	5.63	-10.9031	-0.190932	0.065491	Unknown	0	0	CYT	0	PredHel=0	Topology=o	0	Phenylalanine, tyrosine and tryptophan biosynthesis	Cytoplasmic
268	82776630	putative oxidoreductase [Shigella dysenteriae Sd197]	0	1	5	16.36	0.000273015	682.537	yciK	SDY_1341	28016	7.67	1.11099	-0.314286	0.06746	Cytoplasmic	29-30	0	CYT	0	PredHel=0	Topology=o	0	-	Cytoplasmic
269	82776632	hypothetical protein SDY_1343 [Shigella dysenteriae Sd197]	0	1	4	5.48	0.000652047	1630.12	yciN	SDY_1343	9385.3	5.47	-3.62447	-0.379518	0.072289	Cytoplasmic	0	0	CYT	0	PredHel=0	Topology=i	0	-	Cytoplasmic
270	82776633	DNA topoisomerase type I, omega protein [Shigella dysenteriae Sd197]	0	1	38	51.03	0.000665209	1663.02	topA	SDY_1344	97380.8	8.62	9.57635	-0.605549	0.079769	Unknown	14-15	0	CYT	0	PredHel=0	Topology=o	0	-	Cytoplasmic
271	82776643	hypothetical protein SDY_1355 [Shigella dysenteriae Sd197]	0	1	2	2.36	0.000757038	1892.6	yciS	SDY_1355	11410.2	9.65	4.04847	0.707843	0.107843	Unknown	22-23	1	TMH	0	PredHel=2	Topology=i5-23o43-65i	0	-	Cytoplasmic membrane
272	82776645	orotidine-5'-phosphate decarboxylase [Shigella dysenteriae Sd197]	0	1	6	11.95	0.000448521	1121.3	pyrF	SDY_1357	26325	5.81	-2.75138	0.03551	0.065306	Unknown	20-21	0.353	CYT	0	PredHel=0	Topology=o	0	Pyrimidine metabolism	Cytoplasmic
273	82776653	RNase II [Shigella dysenteriae Sd197]	0	1	12	33.55	0.000319513	798.782	rnb	SDY_1366	72448.9	5.36	-19.7977	-0.265528	0.076087	Cytoplasmic	17-18	0	CYT	0	PredHel=0	Topology=o	0	-	Cytoplasmic
274	82776655	enoyl-[acyl-carrier-protein] reductase (NADH) [Shigella dysenteriae Sd197]	0	1	50	14.2	0.00314544	7863.6	fabI	SDY_1368	27861.8	5.76	-3.701	0.162977	0.076336	Unknown	0	0.021	CYT	0	PredHel=0	Topology=o	0	Fatty acid biosynthesis	Cytoplasmic
275	82776676	Shiga toxin subunit A precursor [Shigella dysenteriae Sd197]	0	1	2	16.14	0.000110695	276.736	stxA	SDY_1389	34812.3	9.63	6.65298	0.083492	0.088889	Unknown	22-23	0.999	SpI	22-23	PredHel=1	Topology=i5-22o	0	-	Cytoplasmic membrane
276	82776688	thiol peroxidase [Shigella dysenteriae Sd197]	0	1	29	5.72	0.00452899	11322.5	tpx	SDY_1402	17834.6	4.75	-5.02972	0.255952	0.071429	Unknown	25-26	0	CYT	0	PredHel=0	Topology=o	0	-	Cytoplasmic
277	82776689	putative muconate cycloisomerase I [Shigella dysenteriae Sd197]	0	1	5	13.03	0.000342788	856.97	ycjG	SDY_1403	36460.8	5.53	-5.81326	0.022687	0.041791	Cytoplasmic	0	0	CYT	0	PredHel=0	Topology=o	0	-	Cytoplasmic
278	82776699	hypothetical protein SDY_1413 [Shigella dysenteriae Sd197]	0	1	10	11.94	0.000748162	1870.4	ydaA	SDY_1413	35753.7	5.16	-16.7732	-0.211709	0.072785	Cytoplasmic	0	0	CYT	0	PredHel=0	Topology=o	0	-	Cytoplasmic
279	82776740	Iron transport protein, periplasmic-binding protein [Shigella dysenteriae Sd197]	0	1	5	12.14	0.000367918	919.795	sitA	SDY_1457	33471	8.34	2.47394	-0.248026	0.075658	CytoplasmicMembrane	26-27	1	SpI	26-27	PredHel=1	Topology=i7-26o	0	-	Cytoplasmic membrane
280	82776741	putative filament protein [Shigella dysenteriae Sd197]	0	1	18	9	0.00178661	4466.53	ynaF	SDY_1458	18444.6	5.96	-3.3903	0.072619	0.047619	Cytoplasmic	17-18	0	CYT	0	PredHel=0	Topology=o	0	-	Cytoplasmic
281	82776745	fermentative D-lactate dehydrogenase, NAD-dependent [Shigella dysenteriae Sd197]	0	1	10	13.95	0.000640362	1600.91	ldhA	SDY_1464	36548.4	5.37	-8.59517	-0.101823	0.088146	Cytoplasmic	0	0	CYT	0	PredHel=0	Topology=o	0	Pyruvate metabolism	Cytoplasmic
282	82776755	3-dehydroquinate dehydratase [Shigella dysenteriae Sd197]	0	1	3	15.12	0.000177243	443.108	aroD	SDY_1474	27518.6	5.3	-7.42245	0.066667	0.055556	Cytoplasmic	24-25	0.03	CYT	0	PredHel=0	Topology=o	0	Phenylalanine, tyrosine and tryptophan biosynthesis	Cytoplasmic
283	82776766	hypothetical protein SDY_1485 [Shigella dysenteriae Sd197]	0	1	3	10.42	0.00025719	642.974	yeaF	SDY_1485	27829.9	5.5	-4.54573	-0.392339	0.153226	OuterMembrane	22-23	1	SpI	22-23	PredHel=0	Topology=o	5	-	Outer membrane
284	82776768	hypothetical protein SDY_1487 [Shigella dysenteriae Sd197]	0	1	21	13.2	0.00142117	3552.92	yeaD	SDY_1487	33605.2	6.31	-3.14387	-0.2299	0.083056	Cytoplasmic	0	0	CYT	0	PredHel=0	Topology=o	0	-	Cytoplasmic
285	82776769	glyceraldehyde-3-phosphate dehydrogenase A [Shigella dysenteriae Sd197]	0	1	136	19.39	0.00626557	15663.9	gapA	SDY_1488	35531	6.61	-0.562462	-0.133233	0.066465	Cytoplasmic	0	0	CYT	0	PredHel=0	Topology=o	0	Glycolysis / Gluconeogenesis	Cytoplasmic
286	82776770	hypothetical protein SDY_1489 [Shigella dysenteriae Sd197]	0	1	9	6.44	0.00124841	3121.02	yeaA	SDY_1489	15404.5	5.57	-5.61635	-0.721168	0.094891	Cytoplasmic	0	0	CYT	0	PredHel=0	Topology=o	0	-	Cytoplasmic
287	82776786	cytoplasmic L-asparaginase I [Shigella dysenteriae Sd197]	0	1	2	10.69	0.000167129	417.823	ansA	SDY_1506	37225	5.62	-8.92802	-0.198817	0.073964	Cytoplasmic	23-24	0.003	CYT	0	PredHel=0	Topology=o	0	Alanine and aspartate metabolism	Cytoplasmic
288	82776787	protease IV [Shigella dysenteriae Sd197]	0	1	5	29.69	0.000150439	376.097	sppA	SDY_1507	67184.4	5.72	-5.50167	-0.119418	0.092233	Unknown	47-48	0.498	TMH	0	PredHel=1	Topology=i21-43o	0	-	Cytoplasmic
289	82776794	NADP-specific glutamate dehydrogenase [Shigella dysenteriae Sd197]	0	1	32	23.58	0.00121229	3030.72	gdhA	SDY_1514	48567.4	5.98	-5.21991	-0.163535	0.082774	Cytoplasmic	0	0	CYT	0	PredHel=0	Topology=o	0	Glutamate metabolism	Cytoplasmic
290	82776806	exonuclease III [Shigella dysenteriae Sd197]	0	1	3	16.04	0.000167077	417.692	xthA	SDY_1527	30905	6.09	-3.37173	-0.576492	0.100746	Cytoplasmic	20-21	0	CYT	0	PredHel=0	Topology=o	0	Base excision repair	Cytoplasmic
291	82776818	NAD synthetase [Shigella dysenteriae Sd197]	0	1	52	15.63	0.00297197	7429.92	nadE	SDY_1540	30679.7	5.3	-5.82982	-0.394545	0.076364	Cytoplasmic	0	0	CYT	0	PredHel=0	Topology=o	0	Nicotinate and nicotinamide metabolism	Cytoplasmic
292	82776819	activator of ntrL [Shigella dysenteriae Sd197]	0	1	24	4.46	0.00480702	12017.6	osmE	SDY_1541	12020.2	7.7	1.04933	-0.265179	0.0625	Unknown	23-24	0.999	SpII	20-21	PredHel=1	Topology=o5-24i	0	-	Outer membrane
293	82776825	putative oxidoreductase [Shigella dysenteriae Sd197]	0	1	3	8.15	0.000328824	822.06	ydgB	SDY_1547	26347.3	7.82	1.97043	-0.06625	0.070833	Unknown	23-24	0.001	CYT	0	PredHel=0	Topology=o	0	-	Cytoplasmic
294	82776828	pyridine nucleotide transhydrogenase, alpha subunit [Shigella dysenteriae Sd197]	0	1	11	21.76	0.000451579	1128.95	pntA	SDY_1550	54582.2	5.74	-4.71911	0.281961	0.07451	CytoplasmicMembrane	42-43	0	CYT	0	PredHel=5	Topology=o169-191i403-420o424-446i453-472o477-499i	0	-	Cytoplasmic membrane
295	82776829	pyridine nucleotide transhydrogenase, beta subunit [Shigella dysenteriae Sd197]	0	1	7	11.54	0.000541866	1354.67	pntB	SDY_1551	48721.2	5.72	-7.96818	0.602381	0.073593	CytoplasmicMembrane	22-23	0.497	TMH	0	PredHel=9	Topology=o5-24i33-52o57-75i88-107o122-144i164-181o185-207i214-236o240-259i	0	-	Cytoplasmic membrane
296	82776857	putative oxidoreductase [Shigella dysenteriae Sd197]	0	1	8	9.35	0.000764325	1910.81	ydfG	SDY_1586	27245.9	5.65	-5.38077	-0.186693	0.068548	Cytoplasmic	0	0	CYT	0	PredHel=0	Topology=o	0	-	Cytoplasmic
297	82776859	hypothetical protein SDY_1588 [Shigella dysenteriae Sd197]	0	1	2	10.26	0.000174134	435.334	ydeJ	SDY_1588	18264	4.74	-6.9358	0.118605	0.069767	Unknown	30-31	0	CYT	0	PredHel=0	Topology=o	0	-	Cytoplasmic
298	82776860	hypothetical protein SDY_1589 [Shigella dysenteriae Sd197]	0	1	10	7.48	0.00119426	2985.65	ydeI	SDY_1589	14106.5	6.4	-0.629101	-0.297692	0.061538	Unknown	19-20	1	SpI	19-20	PredHel=0	Topology=o	0	-	Cytoplasmic
299	82776881	acid sensitivity protein, putative transporter [Shigella dysenteriae Sd197]	0	1	16	10.67	0.00133954	3348.85	xasA	SDY_1614	55112.8	8.9	5.69227	0.838356	0.111546	CytoplasmicMembrane	28-29	0.953	TMH	0	PredHel=12	Topology=i13-30o40-62i95-117o132-151i158-180o195-217i238-260o288-310i335-357o372-394i407-429o444-466i	0	-	Outer membrane
300	82776882	glutamate decarboxylase isozyme [Shigella dysenteriae Sd197]	0	1	241	19.87	0.0108348	27086.9	gadB	SDY_1615	52682.1	5.28	-12.5799	-0.304077	0.107296	Periplasmic	0	0	CYT	0	PredHel=0	Topology=o	0	Glutamate metabolism	Periplasmic
301	82776892	putative enzyme [Shigella dysenteriae Sd197]	0	1	2	7.08	0.000252346	630.865	-	SDY_1625	28979.7	4.81	-15.3739	-0.263889	0.103175	Cytoplasmic	0	0	CYT	0	PredHel=0	Topology=o	0	-	Cytoplasmic
302	82776937	hypothetical protein SDY_1674 [Shigella dysenteriae Sd197]	0	1	1	6.24	0.000143158	357.895	-	SDY_1674	14910.7	6.96	0.294006	-0.056618	0.044118	Cytoplasmic	16-17	0	CYT	0	PredHel=0	Topology=o	0	-	Cytoplasmic
303	82776953	hypothetical protein SDY_1690 [Shigella dysenteriae Sd197]	0	1	10	10.34	0.000863931	2159.83	yeaO	SDY_1690	14170.6	9.07	3.2406	-0.713115	0.081967	Unknown	0	0	CYT	0	PredHel=0	Topology=i	0	-	Cytoplasmic
304	82776954	hypothetical protein SDY_1691 [Shigella dysenteriae Sd197]	0	1	5	2.18	0.00204886	5122.16	yoaF	SDY_1691	8970.12	7.66	0.91612	-0.138095	0.047619	Unknown	18-19	0.126	SpII	16-17	PredHel=0	Topology=o	0	-	Outer membrane
305	82776971	acyl-CoA synthetase [Shigella dysenteriae Sd197]	0	1	3	19.63	0.000136521	341.303	fadD	SDY_1709	62329.7	6.22	-4.03969	-0.095009	0.080214	Cytoplasmic	0	0	CYT	0	PredHel=0	Topology=o	0	Fatty acid metabolism	Cytoplasmic
306	82776972	putative outer membrane protein [Shigella dysenteriae Sd197]	0	1	2	10.94	0.00016331	408.275	-	SDY_1710	20890.3	9.55	6.04654	-0.106736	0.098446	Unknown	25-26	0.27	SpII	22-23	PredHel=0	Topology=o	0	-	Outer membrane
307	82776975	hypothetical protein SDY_1713 [Shigella dysenteriae Sd197]	0	1	3	7.59	0.000353085	882.712	-	SDY_1713	14414.9	5.29	-2.85244	-0.076154	0.084615	Unknown	0	0	CYT	0	PredHel=0	Topology=o	0	-	Cytoplasmic
308	82776979	hypothetical protein SDY_1717 [Shigella dysenteriae Sd197]	0	1	3	3.12	0.000858947	2147.37	-	SDY_1717	6554.05	4.7	-5.80311	-0.467797	0.033898	Cytoplasmic	38-39	0	CYT	0	PredHel=0	Topology=o	0	-	Cytoplasmic
309	82776982	L-serine deaminase [Shigella dysenteriae Sd197]	0	1	16	17.03	0.000839277	2098.19	sdaA	SDY_1720	48920.7	5.12	-17.263	-0.043833	0.068282	Unknown	0	0	CYT	0	PredHel=0	Topology=o	0	Glycine, serine and threonine metabolism	Cytoplasmic
310	82776986	putative oxidoreductase [Shigella dysenteriae Sd197]	0	1	8	20.36	0.000351004	877.51	yncB	SDY_1724	40959.1	5.45	-9.50255	-0.293085	0.071809	Cytoplasmic	0	0	CYT	0	PredHel=0	Topology=o	0	-	Cytoplasmic
311	82777015	putative glycoprotein [Shigella dysenteriae Sd197]	0	1	5	28.26	0.000158051	395.128	ydcG	SDY_1756	62745.4	5.89	-7.22346	-0.428131	0.128857	Periplasmic	32-33	1	SpI	32-33	PredHel=0	Topology=o	0	-	Periplasmic
312	82777016	hypothetical protein SDY_1757 [Shigella dysenteriae Sd197]	0	1	3	21.07	0.000127191	317.978	-	SDY_1757	51010.7	5.35	-15.9207	-0.455481	0.0783	Cytoplasmic	0	0	CYT	0	PredHel=0	Topology=o	0	-	Cytoplasmic
313	82777047	phosphoenolpyruvate synthase [Shigella dysenteriae Sd197]	0	1	22	36.36	0.000540504	1351.26	ppsA	SDY_1794	87456.6	4.89	-32.2445	-0.234722	0.07702	Cytoplasmic	0	0	CYT	0	PredHel=0	Topology=o	0	Pyruvate metabolism	Cytoplasmic
314	82777050	hypothetical protein SDY_1797 [Shigella dysenteriae Sd197]	0	1	7	10.74	0.000582229	1455.57	ydiA	SDY_1797	31209.7	5.99	-3.47437	-0.093141	0.072202	Unknown	0	0	CYT	0	PredHel=0	Topology=o	0	-	Cytoplasmic
315	82777058	vitamin B12 transport protein [Shigella dysenteriae Sd197]	0	1	17	12.09	0.00125609	3140.24	btuE	SDY_1805	20409.7	4.72	-8.02079	-0.111475	0.098361	Periplasmic	0	0	CYT	0	PredHel=0	Topology=o	0	Glutathione metabolism	Cytoplasmic
316	82777060	integration host factor, alpha subunit [Shigella dysenteriae Sd197]	0	1	16	8.37	0.00170763	4269.08	himA	SDY_1807	11353.5	9.34	3.01765	-0.873737	0.070707	Cytoplasmic	0	0	CYT	0	PredHel=0	Topology=o	0	-	Cytoplasmic
317	82777061	phenylalanine tRNA synthetase, beta-subunit [Shigella dysenteriae Sd197]	0	1	16	40.41	0.000353697	884.242	pheT	SDY_1808	87367.8	5.12	-29.9526	-0.087799	0.051572	Cytoplasmic	0	0	CYT	0	PredHel=0	Topology=o	0	Phenylalanine, tyrosine and tryptophan biosynthesis	Cytoplasmic
318	82777062	phenylalanine tRNA synthetase, alpha-subunit [Shigella dysenteriae Sd197]	0	1	20	17.43	0.00102502	2562.55	pheS	SDY_1809	36786.3	5.79	-7.00196	-0.316514	0.088685	Cytoplasmic	0	0.021	CYT	0	PredHel=0	Topology=o	0	Phenylalanine, tyrosine and tryptophan biosynthesis	Cytoplasmic
319	82777066	protein chain initiation factor IF-3 [Shigella dysenteriae Sd197]	0	1	11	8.77	0.00112045	2801.13	infC	SDY_1813	16636.8	9.25	5.07041	-0.640972	0.055556	Cytoplasmic	0	0	CYT	0	PredHel=0	Topology=o	0	-	Cytoplasmic
320	82777067	threonine tRNA synthetase [Shigella dysenteriae Sd197]	0	1	28	33.01	0.000757726	1894.32	thrS	SDY_1814	74041.6	5.8	-15.3965	-0.497508	0.093458	Cytoplasmic	0	0	CYT	0	PredHel=0	Topology=o	0	Glycine, serine and threonine metabolism	Cytoplasmic
321	82777069	6-phosphofructokinase II [Shigella dysenteriae Sd197]	0	1	25	13.94	0.00160205	4005.13	pfkB	SDY_1816	32486.7	5.15	-8.68625	0.006796	0.035599	Cytoplasmic	16-17	0.007	CYT	0	PredHel=0	Topology=o	0	Glycolysis / Gluconeogenesis	Cytoplasmic
322	82777070	hypothetical protein SDY_1817 [Shigella dysenteriae Sd197]	0	1	5	4.03	0.00110832	2770.8	-	SDY_1817	10864.6	4.23	-11.7972	-0.469792	0.0625	Unknown	17-18	0	CYT	0	PredHel=0	Topology=o	0	-	Cytoplasmic
323	82777071	hypothetical protein SDY_1818 [Shigella dysenteriae Sd197]	0	1	14	12.81	0.00097629	2440.72	-	SDY_1818	32473.4	4.98	-14.238	-0.322727	0.108392	Cytoplasmic	0	0	CYT	0	PredHel=0	Topology=o	0	-	Cytoplasmic
324	82777080	fumarase C [Shigella dysenteriae Sd197]	0	1	5	18.71	0.000238724	596.81	fumC	SDY_1827	50553.1	6.22	-4.8905	-0.126124	0.042827	Cytoplasmic	0	0	CYT	0	PredHel=0	Topology=o	0	Citrate cycle (TCA cycle)	Cytoplasmic
325	82777081	fumarase A [Shigella dysenteriae Sd197]	0	1	27	32.67	0.000738269	1845.67	fumA	SDY_1828	60266.3	6.11	-5.26289	-0.363504	0.082117	Cytoplasmic	0	0	CYT	0	PredHel=0	Topology=o	0	Citrate cycle (TCA cycle)	Cytoplasmic
326	82777082	mannose-6-phosphate isomerase [Shigella dysenteriae Sd197]	0	1	4	16.02	0.000223047	557.619	manA	SDY_1829	42838.3	5.37	-10.2699	-0.131969	0.076726	Unknown	20-21	0	CYT	0	PredHel=0	Topology=o	0	Fructose and mannose metabolism	Cytoplasmic
327	82777083	hypothetical protein SDY_1830 [Shigella dysenteriae Sd197]	0	1	23	24.55	0.000836905	2092.26	ydgA	SDY_1830	54632	5.06	-11.5866	-0.276295	0.065737	Unknown	19-20	0.853	SpI	24-25	PredHel=1	Topology=i5-24o	0	-	Cytoplasmic
328	82777089	NAD-dependent 7alpha-hydroxysteroid dehydrogenase [Shigella dysenteriae Sd197]	0	1	3	10.32	0.000259682	649.204	hdhA	SDY_1838	26777.5	5.22	-5.79191	0.147843	0.054902	Cytoplasmic	28-29	0.001	CYT	0	PredHel=0	Topology=o	0	-	Cytoplasmic
329	82777097	adenosine deaminase [Shigella dysenteriae Sd197]	0	1	6	11.52	0.000465263	1163.16	add	SDY_1846	36405.1	5.42	-13.7635	-0.023423	0.057057	Cytoplasmic	0	0	CYT	0	PredHel=0	Topology=o	0	Purine metabolism	Cytoplasmic
330	82777098	hypothetical protein SDY_1847 [Shigella dysenteriae Sd197]	0	1	4	14.78	0.00024176	604.401	-	SDY_1847	39725.4	5.63	-9.82428	-0.186416	0.083815	Unknown	38-39	0	CYT	0	PredHel=0	Topology=o	0	-	Cytoplasmic
331	82777109	glutathionine S-transferase [Shigella dysenteriae Sd197]	0	1	26	12.25	0.00189599	4739.99	gst	SDY_1858	22867.5	5.85	-2.70589	-0.220398	0.099502	Cytoplasmic	0	0.01	CYT	0	PredHel=0	Topology=o	0	Glutathione metabolism	Cytoplasmic
332	82777111	tyrosine tRNA synthetase [Shigella dysenteriae Sd197]	0	1	17	18.27	0.000831209	2078.02	tyrS	SDY_1860	47537.3	5.59	-6.71686	-0.321698	0.099057	Cytoplasmic	0	0	CYT	0	PredHel=0	Topology=o	0	Phenylalanine, tyrosine and tryptophan biosynthesis	Cytoplasmic
333	82777116	transcriptional regulator for cryptic hemolysin [Shigella dysenteriae Sd197]	0	1	9	8	0.00100497	2512.42	slyA	SDY_1865	16593.8	7.03	0.525801	-0.263889	0.013889	Cytoplasmic	0	0	CYT	0	PredHel=0	Topology=o	0	-	Cytoplasmic
334	82777121	superoxide dismutase precursor (Cu-Zn) [Shigella dysenteriae Sd197]	0	1	22	8.59	0.00228786	5719.65	sodC	SDY_1870	17660.2	6.04	-3.34455	-0.269364	0.023121	Periplasmic	19-20	1	SpI	19-20	PredHel=0	Topology=o	0	-	Periplasmic
335	82777122	hypothetical protein SDY_1871 [Shigella dysenteriae Sd197]	0	1	8	12.48	0.000572631	1431.58	-	SDY_1871	33702.4	5.77	-7.09755	-0.122483	0.080537	Cytoplasmic	0	0	CYT	0	PredHel=0	Topology=o	0	-	Cytoplasmic
336	82777123	hypothetical protein SDY_1872 [Shigella dysenteriae Sd197]	0	1	14	10.67	0.0011721	2930.24	-	SDY_1872	22277.6	6.5	-1.38784	-0.278392	0.080402	Unknown	0	0	CYT	0	PredHel=0	Topology=o	0	-	Cytoplasmic
337	82777130	hypothetical protein SDY_1880 [Shigella dysenteriae Sd197]	0	1	6	6.71	0.000798782	1996.96	ydhD	SDY_1880	12878.3	4.75	-5.12014	-0.272174	0.086957	Unknown	0	0.006	CYT	0	PredHel=0	Topology=i	0	-	Cytoplasmic
338	82777132	superoxide dismutase, iron [Shigella dysenteriae Sd197]	0	1	29	7.14	0.00362827	9070.67	sodB	SDY_1882	21264.9	5.58	-5.39613	-0.168912	0.139896	Unknown	0	0	CYT	0	PredHel=0	Topology=o	0	-	Cytoplasmic
339	82777138	riboflavin synthase, alpha chain [Shigella dysenteriae Sd197]	0	1	3	11.47	0.000233646	584.114	ribE	SDY_1888	23444.1	5.64	-5.46917	-0.1	0.051643	Cytoplasmic	0	0	CYT	0	PredHel=0	Topology=o	0	Riboflavin metabolism	Cytoplasmic
340	82777153	pyruvate kinase I, fructose stimulated [Shigella dysenteriae Sd197]	0	1	45	22.5	0.00178661	4466.53	pykF	SDY_1905	50715.4	5.77	-6.477	-0.092979	0.03617	Unknown	0	0	CYT	0	PredHel=0	Topology=o	0	Glycolysis / Gluconeogenesis	Cytoplasmic
341	82777156	murein lipoprotein [Shigella dysenteriae Sd197]	0	1	3	4.14	0.000647322	1618.31	lpp	SDY_1908	8323.12	9.3	2.95586	-0.314103	0.012821	Unknown	25-26	1	SpII	20-21	PredHel=0	Topology=i	0	-	Outer membrane
342	82777157	hypothetical protein SDY_1909 [Shigella dysenteriae Sd197]	0	1	12	12.27	0.000873648	2184.12	ynhG	SDY_1909	36082.9	9.42	7.24409	-0.249701	0.05988	Unknown	23-24	1	SpI	23-24	PredHel=0	Topology=o	0	-	Cytoplasmic
343	82777175	type II site-specific deoxyribonuclease [Shigella dysenteriae Sd197]	0	1	4	13.32	0.00026826	670.649	-	SDY_1927	34985.2	5.82	-6.14879	-0.195268	0.091483	Unknown	46-47	0.054	CYT	0	PredHel=0	Topology=o	0	-	Cytoplasmic
344	82777183	phage shock protein [Shigella dysenteriae Sd197]	0	1	6	4.55	0.00117798	2944.96	pspE	SDY_1936	11500.9	7.83	1.14505	-0.176923	0.076923	Unknown	19-20	1	SpI	19-20	PredHel=0	Topology=o	0	-	Cytoplasmic membrane
345	82777187	phage shock protein [Shigella dysenteriae Sd197]	0	1	16	15.25	0.000937238	2343.1	pspA	SDY_1940	25520	5.38	-5.67514	-0.70991	0.031532	Cytoplasmic	0	0	CYT	0	PredHel=0	Topology=o	0	-	Cytoplasmic
346	82777196	putative receptor [Shigella dysenteriae Sd197]	0	1	3	17.95	0.000149299	373.247	-	SDY_1953	38715.5	9.3	7.57335	-0.296034	0.05949	Unknown	30-31	1	SpI	30-31	PredHel=0	Topology=o	0	-	Cytoplasmic membrane
347	82777206	PTS enzyme IIAB, mannose-specific [Shigella dysenteriae Sd197]	0	1	59	15.45	0.00341133	8528.32	manX	SDY_1963	35019	5.44	-5.59539	-0.03901	0.049536	Cytoplasmic	0	0.001	CYT	0	PredHel=0	Topology=o	0	Fructose and mannose metabolism	Cytoplasmic
348	82777207	PTS enzyme IID, mannose-specific [Shigella dysenteriae Sd197]	0	1	21	12.33	0.00152144	3803.61	manZ	SDY_1965	31301.8	9.17	5.15318	0.414685	0.101399	CytoplasmicMembrane	0	0	CYT	0	PredHel=2	Topology=o135-157i262-284o	0	-	Cytoplasmic membrane
349	82777211	cold shock protein [Shigella dysenteriae Sd197]	0	1	39	4.05	0.0086022	21505.5	cspC	SDY_1969	7402.08	6.54	0.0959527	-0.189855	0.115942	Cytoplasmic	25-26	0	CYT	0	PredHel=0	Topology=i	0	-	Cytoplasmic
350	82777217	putative regulator [Shigella dysenteriae Sd197]	0	1	16	20.32	0.00070339	1758.47	-	SDY_1975	30055.3	5.43	-5.64442	-0.285932	0.079848	Cytoplasmic	27-28	0	CYT	0	PredHel=0	Topology=o	0	-	Cytoplasmic
351	82777220	carboxy-terminal protease for penicillin-binding protein 3 [Shigella dysenteriae Sd197]	0	1	9	33.58	0.000239421	598.552	prc	SDY_1978	76690	6.19	-2.46281	-0.485191	0.080645	OuterMembrane	22-23	1	SpI	22-23	PredHel=0	Topology=o	0	-	Outer membrane
352	82777221	activator of ProP osmoprotectant transporter [Shigella dysenteriae Sd197]	0	1	4	11.29	0.000316494	791.236	proQ	SDY_1979	25833.3	9.66	10.4011	-0.775862	0.038793	Cytoplasmic	29-30	0	CYT	0	PredHel=0	Topology=o	0	-	Cytoplasmic
353	82777229	hypothetical protein SDY_1987 [Shigella dysenteriae Sd197]	0	1	18	4.51	0.0035653	8913.24	-	SDY_1987	9329.09	4.53	-6.89536	-0.508434	0.060241	Unknown	0	0	CYT	0	PredHel=0	Topology=i	0	-	Cytoplasmic
354	82777248	putative isomerase [Shigella dysenteriae Sd197]	0	1	11	10.96	0.000896565	2241.41	ybhE	SDY_2011	36306.2	5.06	-18.7348	-0.223565	0.07855	Unknown	17-18	0	CYT	0	PredHel=0	Topology=o	0	Pentose phosphate pathway	Cytoplasmic
355	82777253	isocitrate dehydrogenase [Shigella dysenteriae Sd197]	0	1	77	24.06	0.00285887	7147.18	icdA	SDY_2016	45754.1	5.28	-9.76124	-0.154808	0.074519	Cytoplasmic	0	0	CYT	0	PredHel=0	Topology=o	0	Citrate cycle (TCA cycle)	Cytoplasmic
356	82777256	hypothetical protein SDY_2019 [Shigella dysenteriae Sd197]	0	1	5	16.92	0.000263979	659.948	ycfB	SDY_2019	42664.9	4.95	-17.5328	-0.284511	0.089674	Cytoplasmic	37-38	0	CYT	0	PredHel=0	Topology=o	0	-	Cytoplasmic
357	82777258	adenylosuccinate lyase [Shigella dysenteriae Sd197]	0	1	5	23.92	0.000186728	466.819	purB	SDY_2021	51610	5.68	-10.7605	-0.243202	0.087719	Unknown	0	0	CYT	0	PredHel=0	Topology=o	0	Purine metabolism	Cytoplasmic
358	82777259	transcriptional regulatory protein [Shigella dysenteriae Sd197]	0	1	17	12.07	0.00125818	3145.44	phoP	SDY_2022	25534.3	5.1	-9.42254	-0.259641	0.058296	Cytoplasmic	0	0	CYT	0	PredHel=0	Topology=o	0	-	Cytoplasmic
359	82777261	hypothetical protein SDY_2024 [Shigella dysenteriae Sd197]	0	1	4	11.47	0.000311527	778.819	ycfD	SDY_2024	42951.7	4.69	-28.7149	-0.427659	0.106383	Cytoplasmic	0	0	CYT	0	PredHel=0	Topology=o	0	-	Cytoplasmic
360	82777262	putative peptidase T [Shigella dysenteriae Sd197]	0	1	4	19.23	0.000185815	464.537	pepT	SDY_2025	44907.7	5.29	-15.8514	-0.214216	0.066176	Cytoplasmic	0	0	CYT	0	PredHel=0	Topology=o	0	Glutathione metabolism	Cytoplasmic
361	82777263	ATP-binding component of spermidine\putrescine transport [Shigella dysenteriae Sd197]	0	1	1	18.1	4.93539e-05	123.385	potA	SDY_2026	43016.6	5.19	-13.341	-0.336243	0.066138	Cytoplasmic	21-22	0.001	CYT	0	PredHel=0	Topology=o	0	ABC transporters - General	Cytoplasmic membrane
362	82777266	spermidine\putrescine periplasmic transport protein [Shigella dysenteriae Sd197]	0	1	12	15.46	0.00069338	1733.45	potD	SDY_2029	38865.5	5.24	-5.79676	-0.445402	0.112069	Periplasmic	23-24	1	SpI	23-24	PredHel=0	Topology=o	0	-	Periplasmic
363	82777268	putative NAGC-like transcriptional regulator [Shigella dysenteriae Sd197]	0	1	3	9.95	0.000269338	673.345	ycfX	SDY_2031	33041.4	5.26	-9.56105	-0.070627	0.089109	Cytoplasmic	0	0	CYT	0	PredHel=0	Topology=o	0	Glutamate metabolism	Cytoplasmic
364	82777270	putative ATP-binding component of a transport system [Shigella dysenteriae Sd197]	0	1	3	9.47	0.00028299	707.475	ycfV	SDY_2033	24885.6	7.07	0.572577	-0.18412	0.038627	CytoplasmicMembrane	0	0	CYT	0	PredHel=0	Topology=o	0	-	Cytoplasmic membrane
365	82777271	hypothetical protein SDY_2034 [Shigella dysenteriae Sd197]	0	1	4	17.39	0.000205476	513.689	ycfU	SDY_2034	43292.2	6.04	-0.880257	0.318045	0.06015	CytoplasmicMembrane	40-41	0.002	TMH	0	PredHel=4	Topology=i25-47o266-288i318-340o360-382i	0	-	Cytoplasmic membrane
366	82777280	hypothetical protein SDY_2043 [Shigella dysenteriae Sd197]	0	1	7	13.86	0.000451164	1127.91	ycfO	SDY_2043	37575.2	5.73	-8.90337	-0.259237	0.064516	Cytoplasmic	0	0	CYT	0	PredHel=0	Topology=o	0	N-Glycan degradation	Cytoplasmic
367	82777282	hypothetical protein SDY_2045 [Shigella dysenteriae Sd197]	0	1	9	6.97	0.00115348	2883.7	ycfM	SDY_2045	22514.7	6.41	-0.667929	-0.214554	0.037559	Unknown	23-24	0.948	SpII	19-20	PredHel=0	Topology=o	0	-	Cytoplasmic membrane
368	82777284	hypothetical protein SDY_2047 [Shigella dysenteriae Sd197]	0	1	11	3.95	0.00248768	6219.21	ycfF	SDY_2047	13240.8	5.73	-4.34931	-0.042857	0.042017	Cytoplasmic	0	0	CYT	0	PredHel=0	Topology=o	0	-	Cytoplasmic
369	82777287	hypothetical protein SDY_2050 [Shigella dysenteriae Sd197]	0	1	3	14.03	0.000191013	477.533	ycfH	SDY_2050	29807.6	5.19	-13.1872	-0.211698	0.075472	Cytoplasmic	0	0	CYT	0	PredHel=0	Topology=o	0	-	Cytoplasmic
370	82777289	thymidylate kinase [Shigella dysenteriae Sd197]	0	1	2	13.37	0.000133628	334.071	tmk	SDY_2052	23782.2	5.33	-5.60558	-0.201878	0.061033	Cytoplasmic	0	0	CYT	0	PredHel=0	Topology=o	0	Pyrimidine metabolism	Cytoplasmic
371	82777292	3-oxoacyl-[acyl-carrier-protein] synthase II [Shigella dysenteriae Sd197]	0	1	23	14.16	0.00145099	3627.47	fabF	SDY_2055	43013.8	5.71	-7.23356	0.000969	0.062954	Cytoplasmic	20-21	0.875	CYT	0	PredHel=0	Topology=o	0	Fatty acid biosynthesis	Cytoplasmic
372	82777293	acyl carrier protein [Shigella dysenteriae Sd197]	0	1	13	3.12	0.0037221	9305.26	acpP	SDY_2056	8639.19	3.98	-14.8842	-0.346154	0.038462	Cytoplasmic	0	0	CYT	0	PredHel=0	Topology=i	0	-	Cytoplasmic
373	82777294	3-oxoacyl-[acyl-carrier-protein] reductase [Shigella dysenteriae Sd197]	0	1	15	12.29	0.00109028	2725.71	fabG	SDY_2057	25575.3	6.76	0.206451	0.121721	0.045082	Cytoplasmic	22-23	0.375	CYT	0	PredHel=0	Topology=o	0	Fatty acid biosynthesis	Cytoplasmic
374	82777295	malonyl-CoA-[acyl-carrier-protein] transacylase [Shigella dysenteriae Sd197]	0	1	19	12.35	0.00137432	3435.79	fabD	SDY_2058	32417.8	4.95	-9.87269	0.14822	0.061489	Unknown	0	0.006	CYT	0	PredHel=0	Topology=o	0	Fatty acid biosynthesis	Cytoplasmic
375	82777304	RNase E [Shigella dysenteriae Sd197]	0	1	24	39.32	0.000545252	1363.13	rne	SDY_2067	118413	5.5	-27.769	-0.657493	0.038643	Cytoplasmic	0	0	CYT	0	PredHel=0	Topology=o	0	-	Cytoplasmic
376	82777318	hypothetical protein SDY_2085 [Shigella dysenteriae Sd197]	0	1	2	13.64	0.000130983	327.458	yceH	SDY_2085	24163.5	5.11	-7.82209	-0.414884	0.055814	Unknown	0	0	CYT	0	PredHel=0	Topology=o	0	-	Cytoplasmic
377	82777322	glutaredoxin 2 [Shigella dysenteriae Sd197]	0	1	4	14.71	0.000242911	607.277	grxB	SDY_2089	24373.3	7.72	1.28826	-0.246047	0.07907	Unknown	0	0	CYT	0	PredHel=0	Topology=o	0	-	Cytoplasmic
378	82777323	hypothetical protein SDY_2090 [Shigella dysenteriae Sd197]	0	1	3	9.7	0.00027628	690.7	yceB	SDY_2090	20610.2	6.75	0.153142	-0.136022	0.064516	Unknown	18-19	0.982	SpII	18-19	PredHel=0	Topology=o	0	-	Cytoplasmic membrane
379	82777324	dihydro-orotase [Shigella dysenteriae Sd197]	0	1	5	14.06	0.000317676	794.19	pyrC	SDY_2091	38798.8	5.77	-8.95473	-0.11523	0.077586	Cytoplasmic	0	0	CYT	0	PredHel=0	Topology=o	0	Pyrimidine metabolism	Cytoplasmic
380	82777329	sarcosine oxidase-like protein [Shigella dysenteriae Sd197]	0	1	6	18.69	0.000286775	716.938	solA	SDY_2096	40841.3	5.14	-16.0499	-0.207527	0.102151	Cytoplasmic	21-22	0.179	CYT	0	PredHel=0	Topology=o	0	-	Cytoplasmic
381	82777340	endonuclease IV [Shigella dysenteriae Sd197]	0	1	7	13.06	0.000478801	1197	nfo	SDY_2107	31478.3	5.43	-11.1401	-0.203509	0.084211	Cytoplasmic	21-22	0.573	CYT	0	PredHel=0	Topology=o	0	Base excision repair	Cytoplasmic
382	82777342	putative transcriptional regulator LYSR-type [Shigella dysenteriae Sd197]	0	1	7	11.93	0.000524152	1310.38	yeiE	SDY_2109	32734.6	6.07	-4.1879	0.004437	0.061433	Unknown (This protein may have multiple localization sites.)	35-36	0.174	CYT	0	PredHel=0	Topology=o	0	-	Cytoplasmic
383	82777359	GTP cyclohydrolase I [Shigella dysenteriae Sd197]	0	1	2	9.87	0.000181014	452.535	folE	SDY_2127	24829.7	6.8	-0.158053	-0.121171	0.04955	Unknown	0	0	CYT	0	PredHel=0	Topology=o	0	Folate biosynthesis	Cytoplasmic
384	82777362	galactose-binding transport protein [Shigella dysenteriae Sd197]	0	1	5	23.78	0.000187827	469.567	mglB	SDY_2130	35711.1	5.68	-3.61209	-0.273494	0.060241	Periplasmic	23-24	1	SpI	23-24	PredHel=1	Topology=i5-24o	0	-	Periplasmic
385	82777374	cytidine\deoxycytidine deaminase [Shigella dysenteriae Sd197]	0	1	3	13.23	0.000202563	506.409	cdd	SDY_2144	31495.5	5.29	-9.38406	0.029252	0.078231	Unknown	18-19	0	CYT	0	PredHel=0	Topology=o	0	Pyrimidine metabolism	Cytoplasmic
386	82777385	D-lactate dehydrogenase, FAD protein [Shigella dysenteriae Sd197]	0	1	20	35.93	0.000497247	1243.12	dld	SDY_2155	64704	6.21	-7.93539	-0.449562	0.094571	Unknown	27-28	0	CYT	0	PredHel=0	Topology=o	0	Pyruvate metabolism	Cytoplasmic
387	82777386	beta-D-glucoside glucohydrolase, periplasmic [Shigella dysenteriae Sd197]	0	1	10	42.59	0.000209745	524.363	bglX	SDY_2156	83485.6	5.95	-6.07005	-0.263399	0.077124	Periplasmic	20-21	0.999	SpI	20-21	PredHel=0	Topology=o	0	Cyanoamino acid metabolism	Periplasmic
388	82777409	methionine tRNA synthetase [Shigella dysenteriae Sd197]	0	1	18	37.39	0.000430048	1075.12	metG	SDY_2181	76268.7	5.46	-16.8292	-0.30192	0.106352	Cytoplasmic	0	0.001	CYT	0	PredHel=0	Topology=o	0	Methionine metabolism	Cytoplasmic
389	82777410	putative ATPase [Shigella dysenteriae Sd197]	0	1	8	11.02	0.000648497	1621.24	mrp	SDY_2182	41075	6.16	-4.82915	-0.002439	0.051491	Unknown	0	0	CYT	0	PredHel=0	Topology=o	0	-	Cytoplasmic membrane
390	82777414	transcriptional response regulatory protein [Shigella dysenteriae Sd197]	0	1	4	16	0.000223326	558.316	baeR	SDY_2186	27654.9	5.52	-4.78293	-0.28125	0.066667	Cytoplasmic	0	0	CYT	0	PredHel=0	Topology=o	0	-	Cytoplasmic
391	82777425	suppressor of ompF assembly mutants [Shigella dysenteriae Sd197]	0	1	3	28.44	9.42305e-05	235.576	asmA	SDY_2198	68942.5	5.31	-12.1628	-0.392869	0.063209	Unknown	26-27	0.999	TMH	0	PredHel=1	Topology=i7-26o	0	-	Cytoplasmic
392	82777430	probable UDP-gal transferase [Shigella dysenteriae Sd197]	0	1	6	13.3	0.000402995	1007.49	galF	SDY_2203	32844.1	5.73	-3.7365	-0.074074	0.053872	Cytoplasmic	22-23	0.742	CYT	0	PredHel=0	Topology=o	0	Pentose and glucuronate interconversions	Cytoplasmic
393	82777431	dTDP-glucose 4,6 dehydratase [Shigella dysenteriae Sd197]	0	1	19	20.1	0.000844418	2111.04	rfbB	SDY_2204	40510.8	5.73	-8.92096	-0.411634	0.099723	Unknown	0	0.004	CYT	0	PredHel=0	Topology=o	0	Nucleotide sugars metabolism	Cytoplasmic
394	82777433	glucose-1-phosphate thymidylyltransferase [Shigella dysenteriae Sd197]	0	1	11	15.09	0.000651183	1627.96	rfbA	SDY_2206	32495.2	5.25	-5.79711	-0.15411	0.09589	Unknown	0	0.47	CYT	0	PredHel=0	Topology=o	0	Nucleotide sugars metabolism	Cytoplasmic
395	82777434	dTDP-4-dehydrorhamnose 3,5-epimerase [Shigella dysenteriae Sd197]	0	1	10	14.47	0.00061735	1543.37	rfbC	SDY_2207	21341.5	6.91	0.336504	-0.380541	0.135135	Unknown	0	0	CYT	0	PredHel=0	Topology=o	0	Nucleotide sugars metabolism	Cytoplasmic
396	82777439	gluconate-6-phosphate dehydrogenase [Shigella dysenteriae Sd197]	0	1	35	28.3	0.00110479	2761.99	gnd	SDY_2212	51497.3	5.05	-12.6818	-0.197436	0.100427	Unknown	0	0.02	CYT	0	PredHel=0	Topology=o	0	Pentose phosphate pathway	Cytoplasmic
397	82777442	phosphoribosyl-amp cyclohydrolase [Shigella dysenteriae Sd197]	0	1	1	6.01	0.000148636	371.591	hisI	SDY_2215	22884.1	5.13	-8.56131	-0.370443	0.068966	Cytoplasmic	0	0	CYT	0	PredHel=0	Topology=o	0	Histidine metabolism	Cytoplasmic
398	82777443	imidazole glycerol phosphate synthase subunit in heterodimer with HisH [Shigella dysenteriae Sd197]	0	1	7	16.39	0.000381521	953.803	hisF	SDY_2216	28467.4	5.03	-9.73667	-0.042636	0.073643	Cytoplasmic	0	0	CYT	0	PredHel=0	Topology=o	0	Histidine metabolism	Cytoplasmic
399	82777445	glutamine amidotransferase subunit of heterodimer with HisF [Shigella dysenteriae Sd197]	0	1	3	11.47	0.000233646	584.114	hisH	SDY_2218	21652	5.34	-4.80023	-0.071429	0.096939	Cytoplasmic	18-19	0	CYT	0	PredHel=0	Topology=o	0	Histidine metabolism	Cytoplasmic
400	82777457	exonuclease I [Shigella dysenteriae Sd197]	0	1	2	21.31	8.3839e-05	209.598	sbcB	SDY_2231	54500.6	5.38	-14.8961	-0.411579	0.105263	Cytoplasmic	0	0	CYT	0	PredHel=0	Topology=o	0	Mismatch repair	Cytoplasmic
401	82777468	hypothetical protein SDY_2243 [Shigella dysenteriae Sd197]	0	1	5	17.48	0.000255522	638.805	erfK	SDY_2243	34365.7	9.05	4.29432	-0.325161	0.083871	Unknown	21-22	1	SpI	21-22	PredHel=0	Topology=o	0	-	Cytoplasmic
402	82777489	hypothetical protein SDY_2270 [Shigella dysenteriae Sd197]	0	1	38	15.25	0.00222594	5564.85	-	SDY_2270	40904.9	8.48	3.65108	-0.148	0.082857	Unknown	33-34	0.006	CYT	0	PredHel=0	Topology=o	0	-	Cytoplasmic
403	82777500	hypothetical protein SDY_2281 [Shigella dysenteriae Sd197]	0	1	5	6.61	0.000675722	1689.31	-	SDY_2281	19430.2	6.64	-0.360569	-0.209302	0.139535	Unknown	19-20	0.001	CYT	0	PredHel=0	Topology=o	0	-	Cytoplasmic
404	82777512	heat shock protein [Shigella dysenteriae Sd197]	0	1	3	12.48	0.000214737	536.842	htrB	SDY_2293	35404.6	9.74	15.4343	-0.20719	0.104575	CytoplasmicMembrane	31-32	0	TMH	0	PredHel=1	Topology=i16-38o	0	Lipopolysaccharide biosynthesis	Cytoplasmic membrane
405	82777518	acidic protein [Shigella dysenteriae Sd197]	0	1	14	3.03	0.00412748	10318.7	msyB	SDY_2299	14389.8	3.59	-32.9064	-0.7928	0.104	Cytoplasmic	0	0	CYT	0	PredHel=0	Topology=o	0	-	Cytoplasmic
406	82777521	periplasmic glucans biosynthesis protein [Shigella dysenteriae Sd197]	0	1	24	28.01	0.000765417	1913.54	mdoG	SDY_2302	57908.1	7.08	0.675226	-0.538161	0.113503	Periplasmic	22-23	1	SpI	22-23	PredHel=0	Topology=o	0	-	Periplasmic
407	82777524	putative polyprotein [Shigella dysenteriae Sd197]	0	1	4	9.32	0.000383393	958.482	-	SDY_2305	18937.7	5.44	-5.576	0.00678	0.062147	Unknown	30-31	0	CYT	0	PredHel=0	Topology=o	0	-	Cytoplasmic
408	82777534	PTS system, fructose-specific transport protein [Shigella dysenteriae Sd197]	0	1	2	13.19	0.000135452	338.63	fruA	SDY_2315	57500.7	8.91	7.30418	0.589343	0.058615	CytoplasmicMembrane	19-20	0.006	CYT	0	PredHel=9	Topology=o237-259i272-294o304-326i346-368o378-400i413-435o465-482i489-509o529-551i	0	Fructose and mannose metabolism	Cytoplasmic membrane
409	82777536	PTS system, fructose-specific IIA\fpr component [Shigella dysenteriae Sd197]	0	1	7	14.85	0.000421087	1052.72	fruB	SDY_2317	39631.2	4.77	-17.3148	-0.009309	0.034574	Cytoplasmic	0	0	CYT	0	PredHel=0	Topology=o	0	Fructose and mannose metabolism	Cytoplasmic
410	82777544	aminopeptidase N [Shigella dysenteriae Sd197]	0	1	40	41.13	0.000868762	2171.91	pepN	SDY_2325	98979	5.09	-34.2499	-0.344368	0.096552	CytoplasmicMembrane	0	0	CYT	0	PredHel=0	Topology=o	0	Glutathione metabolism	Cytoplasmic membrane
411	82777546	asparagine tRNA synthetase [Shigella dysenteriae Sd197]	0	1	30	25.66	0.00104439	2610.99	asnS	SDY_2327	52538.3	5.22	-13.3893	-0.240773	0.109442	Cytoplasmic	0	0	CYT	0	PredHel=0	Topology=o	0	Alanine and aspartate metabolism	Cytoplasmic
412	82777548	aspartate aminotransferase [Shigella dysenteriae Sd197]	0	1	40	23.6	0.00151408	3785.19	aspC	SDY_2329	43571.6	5.54	-6.63434	-0.201515	0.090909	Cytoplasmic	0	0	CYT	0	PredHel=0	Topology=o	0	Glutamate metabolism	Cytoplasmic
413	82777549	hypothetical protein SDY_2330 [Shigella dysenteriae Sd197]	0	1	3	8.6	0.000311618	779.045	ycbL	SDY_2330	23729.2	5.03	-12.244	-0.143721	0.07907	Unknown	0	0	CYT	0	PredHel=0	Topology=o	0	-	Cytoplasmic
414	82777563	ATP-binding transport protein [Shigella dysenteriae Sd197]	0	1	13	28.4	0.000408907	1022.27	msbA	SDY_2344	64458.3	8.62	3.77781	0.113402	0.070447	CytoplasmicMembrane	38-39	0.612	TMH	0	PredHel=5	Topology=i21-43o63-85i140-162o167-186i245-267o	0	-	Outer membrane
415	82777565	integration host factor, beta subunit [Shigella dysenteriae Sd197]	0	1	9	5.04	0.00159519	3987.97	himD	SDY_2346	10650.7	9.34	3.37599	-0.784043	0.06383	Cytoplasmic	0	0	CYT	0	PredHel=0	Topology=o	0	-	Cytoplasmic
416	82777566	30S ribosomal subunit protein S1 [Shigella dysenteriae Sd197]	0	1	116	32.33	0.00320518	8012.94	rpsA	SDY_2347	61128.6	4.89	-28.2469	-0.295153	0.05386	Cytoplasmic	0	0	CYT	0	PredHel=0	Topology=o	0	-	Cytoplasmic
417	82777567	cytidylate kinase [Shigella dysenteriae Sd197]	0	1	12	11.21	0.000956259	2390.65	cmk	SDY_2348	24685.2	5.56	-5.4645	-0.0163	0.039648	Cytoplasmic	16-17	0	CYT	0	PredHel=0	Topology=o	0	Pyrimidine metabolism	Cytoplasmic
418	82777573	3-phosphoserine aminotransferase [Shigella dysenteriae Sd197]	0	1	36	20.35	0.00158029	3950.73	serC	SDY_2354	39861.8	5.58	-6.51225	-0.127901	0.099448	Cytoplasmic	0	0.003	CYT	0	PredHel=0	Topology=o	0	Glycine, serine and threonine metabolism	Cytoplasmic
419	82777577	formate acetyltransferase 1 [Shigella dysenteriae Sd197]	0	1	83	41.64	0.0017806	4451.51	pflB	SDY_2358	85346.8	5.69	-11.8801	-0.380658	0.094737	Cytoplasmic	0	0	CYT	0	PredHel=0	Topology=o	0	Pyruvate metabolism	Cytoplasmic
420	82777585	serine tRNA synthetase; also charges selenocystein tRNA with serine [Shigella dysenteriae Sd197]	0	1	31	21.88	0.00126565	3164.13	serS	SDY_2368	48359.1	5.28	-14.2896	-0.431163	0.062791	Cytoplasmic	0	0	CYT	0	PredHel=0	Topology=o	0	Glycine, serine and threonine metabolism	Cytoplasmic
421	82777587	periplasmic protein effects translocation of lipoproteins from inner membrane to outer [Shigella dysenteriae Sd197]	0	1	12	11.98	0.000894796	2236.99	lolA	SDY_2370	22627.3	6.28	-0.762012	-0.492157	0.098039	Periplasmic	22-23	1	SpI	22-23	PredHel=0	Topology=o	0	-	Periplasmic
422	82777590	thioredoxin reductase [Shigella dysenteriae Sd197]	0	1	15	11.67	0.00114821	2870.52	trxB	SDY_2373	34621.7	5.3	-11.2324	-0.193458	0.062305	Unknown (This protein may have multiple localization sites.)	25-26	0.983	SpI	25-26	PredHel=0	Topology=o	0	Pyrimidine metabolism	Cytoplasmic
423	82777591	ATP-binding component of cytochrome-related transport, Zn sensitive [Shigella dysenteriae Sd197]	0	1	2	20.76	8.60602e-05	215.151	cydD	SDY_2374	65083.7	6	-5.89212	0.157313	0.085034	CytoplasmicMembrane	42-43	0.17	TMH	0	PredHel=5	Topology=i24-46o61-80i137-159o163-185i246-268o	0	-	Cytoplasmic membrane
424	82777592	ATP-binding component of cytochrome-related transport [Shigella dysenteriae Sd197]	0	1	2	19.25	9.28109e-05	232.027	cydC	SDY_2375	62905	8.75	3.95195	0.266841	0.073298	CytoplasmicMembrane	49-50	1	TMH	0	PredHel=6	Topology=i20-42o47-69i133-155o160-182i245-267o277-299i	0	-	Cytoplasmic membrane
425	82777595	ATP-binding component of serine protease [Shigella dysenteriae Sd197]	0	1	13	37.34	0.000311006	777.515	clpA	SDY_2379	84206.7	5.86	-13.1063	-0.290238	0.05409	Cytoplasmic	42-43	0	CYT	0	PredHel=0	Topology=o	0	-	Cytoplasmic
426	82777608	pyruvate oxidase [Shigella dysenteriae Sd197]	0	1	52	20.43	0.00227371	5684.27	poxB	SDY_2392	62008	5.89	-9.83893	0.014161	0.066434	CytoplasmicMembrane	0	0	CYT	0	PredHel=0	Topology=o	0	Pyruvate metabolism	Cytoplasmic
427	82777609	putative arylsulfatase [Shigella dysenteriae Sd197]	0	1	9	15.46	0.000520035	1300.09	ybjU	SDY_2393	36512.4	6.27	-2.41654	-0.137538	0.066066	Unknown	26-27	0	CYT	0	PredHel=0	Topology=o	0	Glycine, serine and threonine metabolism	Cytoplasmic
428	82777611	putative nucleotide di-P-sugar epimerase or dehydratase [Shigella dysenteriae Sd197]	0	1	3	16.11	0.000166351	415.878	-	SDY_2395	39601.9	9.1	7.21477	-0.31404	0.08596	Unknown	28-29	0.025	CYT	0	PredHel=0	Topology=o	0	-	Cytoplasmic
429	82777620	ATP-binding component of 3rd arginine transport system [Shigella dysenteriae Sd197]	0	1	5	6.62	0.000674702	1686.75	artP	SDY_2404	27021.1	6.17	-2.51733	-0.134298	0.061983	CytoplasmicMembrane	0	0	CYT	0	PredHel=0	Topology=o	0	-	Cytoplasmic membrane
430	82777621	arginine 3rd transport system periplasmic binding protein [Shigella dysenteriae Sd197]	0	1	26	13.57	0.00171156	4278.91	artI	SDY_2405	26986.5	5.54	-2.88943	-0.350617	0.098765	Periplasmic	19-20	1	SpI	19-20	PredHel=0	Topology=o	0	-	Periplasmic
431	82777638	DNA gyrase, subunit A [Shigella dysenteriae Sd197]	0	1	18	45.54	0.000353085	882.712	gyrA	SDY_2423	97033.9	5.09	-33.5736	-0.239771	0.049143	Cytoplasmic	0	0	CYT	0	PredHel=0	Topology=o	0	-	Cytoplasmic
432	82777643	ribonucleoside diphosphate reductase 1, alpha subunit, B1 [Shigella dysenteriae Sd197]	0	1	18	38.35	0.000419283	1048.21	nrdA	SDY_2428	85787	5.74	-14.6094	-0.33456	0.09724	Cytoplasmic	0	0	CYT	0	PredHel=0	Topology=o	0	Purine metabolism	Cytoplasmic
433	82777644	ribonucleoside-diphosphate reductase 1, beta subunit, B2 [Shigella dysenteriae Sd197]	0	1	8	18.21	0.000392446	981.115	nrdB	SDY_2429	43515.7	4.69	-23.4444	-0.275266	0.106383	Cytoplasmic	0	0	CYT	0	PredHel=0	Topology=o	0	Purine metabolism	Cytoplasmic
434	82777670	o-succinylbenzoyl-CoA synthase [Shigella dysenteriae Sd197]	0	1	2	15.49	0.00011534	288.349	menC	SDY_2457	35475.2	4.84	-11.9943	-0.116875	0.06875	Cytoplasmic	0	0	CYT	0	PredHel=0	Topology=o	0	Ubiquinone biosynthesis	Cytoplasmic
435	82777671	dihydroxynaphtoic acid synthetase [Shigella dysenteriae Sd197]	0	1	6	11	0.000487257	1218.14	menB	SDY_2458	31641.8	6.09	-2.78837	-0.365263	0.087719	Unknown	0	0	CYT	0	PredHel=0	Topology=o	0	Ubiquinone biosynthesis	Cytoplasmic
436	82777675	hypothetical protein SDY_2462 [Shigella dysenteriae Sd197]	0	1	25	5.98	0.00373455	9336.38	elaB	SDY_2462	11305.2	5.35	-1.90073	-0.519802	0.079208	Unknown	0	0	CYT	0	PredHel=1	Topology=o80-99i	0	-	Cytoplasmic
437	82777686	NADH dehydrogenase I chain L [Shigella dysenteriae Sd197]	0	1	3	10.26	0.0002612	653.001	nuoL	SDY_2474	66378.7	8.28	3.24055	0.876346	0.119086	CytoplasmicMembrane	26-27	0.939	TMH	0	PredHel=16	Topology=o4-21i28-50o84-106i113-132o136-158i171-193o213-235i248-267o277-299i306-328o332-354i375-397o412-434i455-477o492-514i590-612o	0	Ubiquinone biosynthesis	Cytoplasmic membrane
438	82777691	NADH dehydrogenase I chain G [Shigella dysenteriae Sd197]	0	1	30	43.25	0.000619634	1549.08	nuoG	SDY_2479	100661	5.89	-15.2513	-0.322088	0.08022	Unknown	0	0	CYT	0	PredHel=0	Topology=o	0	Ubiquinone biosynthesis	Cytoplasmic
439	82777692	NADH dehydrogenase I chain F [Shigella dysenteriae Sd197]	0	1	13	25.7	0.000451866	1129.67	nuoF	SDY_2480	49290.6	6.44	-1.70705	-0.318427	0.089888	Cytoplasmic	0	0	CYT	0	PredHel=0	Topology=o	0	Ubiquinone biosynthesis	Cytoplasmic
440	82777693	NADH dehydrogenase I chain E [Shigella dysenteriae Sd197]	0	1	6	4.85	0.00110512	2762.8	nuoE	SDY_2481	18605.4	5.4	-8.38135	-0.359036	0.066265	Cytoplasmic	0	0	CYT	0	PredHel=0	Topology=o	0	Ubiquinone biosynthesis	Cytoplasmic
441	82777694	NADH dehydrogenase I chain C, D [Shigella dysenteriae Sd197]	0	1	12	33.48	0.000320181	800.453	nuoC	SDY_2482	68722.1	5.98	-9.3837	-0.3135	0.106667	Cytoplasmic	0	0	CYT	0	PredHel=0	Topology=o	0	Ubiquinone biosynthesis	Cytoplasmic
442	82777695	NADH dehydrogenase I chain B [Shigella dysenteriae Sd197]	0	1	8	12.56	0.000568984	1422.46	nuoB	SDY_2483	25068.9	5.59	-2.11316	-0.310454	0.090909	Unknown	0	0	CYT	0	PredHel=0	Topology=o	0	Ubiquinone biosynthesis	Cytoplasmic
443	82777696	NADH dehydrogenase I chain A [Shigella dysenteriae Sd197]	0	1	3	4.65	0.000576326	1440.81	nuoA	SDY_2484	16456.7	9.87	5.10135	0.565306	0.136054	CytoplasmicMembrane	43-44	0.383	TMH	0	PredHel=3	Topology=o15-37i68-90o100-122i	0	Ubiquinone biosynthesis	Cytoplasmic membrane
444	82777702	hypothetical protein SDY_2490 [Shigella dysenteriae Sd197]	0	1	12	10.16	0.00105508	2637.71	-	SDY_2490	20225.3	5.86	-3.52423	-0.578659	0.109756	Cytoplasmic	32-33	0	CYT	0	PredHel=0	Topology=o	0	-	Cytoplasmic
445	82777704	acetate kinase [Shigella dysenteriae Sd197]	0	1	26	14.45	0.00160733	4018.33	ackA	SDY_2492	43276.7	5.85	-8.86157	-0.06	0.0675	Cytoplasmic	0	0.011	CYT	0	PredHel=0	Topology=o	0	Taurine and hypotaurine metabolism	Cytoplasmic
446	82777705	phosphotransacetylase [Shigella dysenteriae Sd197]	0	1	44	29.62	0.00132699	3317.47	pta	SDY_2493	77183	5.52	-9.55001	-0.081793	0.047619	Unknown	22-23	0.394	SpI	22-23	PredHel=0	Topology=o	0	Taurine and hypotaurine metabolism	Cytoplasmic
447	82777708	hypothetical protein SDY_2496 [Shigella dysenteriae Sd197]	0	1	2	5.5	0.000324838	812.095	yfcE	SDY_2496	20105.4	5.63	-6.20858	0.058696	0.065217	Unknown	18-19	0	CYT	0	PredHel=0	Topology=o	0	-	Cytoplasmic
448	82777712	D-erythro-7,8-dihydroneopterin tri P epimerase [Shigella dysenteriae Sd197]	0	1	7	8.21	0.000761649	1904.12	folX	SDY_2500	14081.5	6.51	-0.531635	-0.425833	0.066667	Cytoplasmic	0	0	CYT	0	PredHel=0	Topology=o	0	-	Cytoplasmic
449	82777717	ATP-binding component of histidine transport [Shigella dysenteriae Sd197]	0	1	3	8.67	0.000309102	772.755	hisP	SDY_2505	28610	7.15	0.807165	-0.2393	0.050584	CytoplasmicMembrane	0	0	CYT	0	PredHel=0	Topology=o	0	ABC transporters - General	Cytoplasmic membrane
450	82777720	histidine-binding periplasmic protein of high-affinity histidine transport system [Shigella dysenteriae Sd197]	0	1	15	15.45	0.000867286	2168.22	hisJ	SDY_2508	28508.2	5.33	-3.06301	-0.291923	0.092308	Periplasmic	22-23	1	SpI	22-23	PredHel=1	Topology=i5-24o	0	-	Periplasmic
451	82777721	lysine-, arginine-, ornithine-binding periplasmic protein [Shigella dysenteriae Sd197]	0	1	18	18.57	0.000865885	2164.71	argT	SDY_2509	27998.5	5.62	-1.9836	-0.183846	0.092308	Periplasmic	22-23	1	SpI	22-23	PredHel=0	Topology=o	0	-	Periplasmic
452	82777726	dihydrofolate:folylpolyglutamate synthetase [Shigella dysenteriae Sd197]	0	1	5	17.45	0.000255961	639.903	folC	SDY_2514	45376.7	5.59	-9.99472	-0.012322	0.066351	Unknown	25-26	0.055	CYT	0	PredHel=0	Topology=o	0	Folate biosynthesis	Cytoplasmic
453	82777727	acetylCoA carboxylase, carboxytransferase component, beta subunit [Shigella dysenteriae Sd197]	0	1	15	16.65	0.000804779	2011.95	accD	SDY_2515	33336.6	7.58	1.04737	-0.110855	0.052632	Unknown	0	0	CYT	0	PredHel=0	Topology=o	0	Fatty acid biosynthesis	Cytoplasmic
454	82777731	erythronate-4-phosphate dehyrogenase [Shigella dysenteriae Sd197]	0	1	13	21.34	0.000544188	1360.47	pdxB	SDY_2519	41336.1	6.43	-2.22666	-0.030159	0.063492	Cytoplasmic	0	0	CYT	0	PredHel=0	Topology=o	0	Vitamin B6 metabolism	Cytoplasmic
455	82777734	3-oxoacyl-[acyl-carrier-protein] synthase I [Shigella dysenteriae Sd197]	0	1	9	13.49	0.000595978	1489.95	fabB	SDY_2522	42627.5	5.26	-12.317	0.002463	0.061576	Cytoplasmic	18-19	0.242	CYT	0	PredHel=0	Topology=o	0	Fatty acid biosynthesis	Cytoplasmic
456	82777739	chorismate synthase [Shigella dysenteriae Sd197]	0	1	7	15.56	0.000401872	1004.68	aroC	SDY_2528	39149.9	5.81	-5.40986	-0.267036	0.055402	Cytoplasmic	20-21	0	CYT	0	PredHel=0	Topology=o	0	Phenylalanine, tyrosine and tryptophan biosynthesis	Cytoplasmic
457	82777741	putative adenine-specific methylase [Shigella dysenteriae Sd197]	0	1	7	17.86	0.00035012	875.299	yfcB	SDY_2530	47740.5	5.2	-17.9444	-0.133967	0.092637	Cytoplasmic	0	0	CYT	0	PredHel=0	Topology=o	0	-	Cytoplasmic
458	82777755	hypothetical protein SDY_2544 [Shigella dysenteriae Sd197]	0	1	7	4.89	0.00127876	3196.9	-	SDY_2544	11271.3	4.57	-7.20336	-0.167647	0.058824	Cytoplasmic	0	0	CYT	0	PredHel=0	Topology=i	0	-	Cytoplasmic
459	82777769	D-serine dehydratase [Shigella dysenteriae Sd197]	0	1	3	18.05	0.000148472	371.179	dsdA	SDY_2561	47818.6	5.64	-10.0019	-0.077828	0.085973	Cytoplasmic	0	0	CYT	0	PredHel=0	Topology=o	0	Glycine, serine and threonine metabolism	Cytoplasmic
460	82777783	putative aminotransferase [Shigella dysenteriae Sd197]	0	1	12	21.58	0.000496741	1241.85	-	SDY_2577	46262.4	8.2	2.85835	-0.181796	0.09466	Unknown	0	0	CYT	0	PredHel=0	Topology=o	0	-	Cytoplasmic
461	82777790	glucokinase [Shigella dysenteriae Sd197]	0	1	4	13.7	0.000260819	652.047	glk	SDY_2587	34695.8	6.06	-5.14241	0.164174	0.080997	Cytoplasmic	17-18	0	CYT	0	PredHel=0	Topology=o	0	Glycolysis / Gluconeogenesis	Cytoplasmic
462	82777801	glutamate tRNA synthetase, catalytic subunit [Shigella dysenteriae Sd197]	0	1	11	24.73	0.000397346	993.364	gltX	SDY_2600	53811.7	5.59	-15.5184	-0.514225	0.087049	Cytoplasmic	0	0.035	CYT	0	PredHel=0	Topology=o	0	Glutamate metabolism	Cytoplasmic
463	82777805	DNA ligase [Shigella dysenteriae Sd197]	0	1	6	35.76	0.000149883	374.708	lig	SDY_2608	73577.1	5.34	-20.7842	-0.117437	0.058122	Cytoplasmic	0	0	CYT	0	PredHel=0	Topology=o	0	DNA replication	Cytoplasmic
464	82777806	cell division protein involved in FtsZ ring [Shigella dysenteriae Sd197]	0	1	4	5.98	0.000597528	1493.82	zipA	SDY_2609	36945.3	5.63	-8.87198	-0.616265	0.054217	CytoplasmicMembrane	24-25	0.896	CYT	0	PredHel=1	Topology=i5-27o	0	-	Cytoplasmic membrane
465	82777808	cysteine synthase A [Shigella dysenteriae Sd197]	0	1	241	18.78	0.0114636	28659	cysK	SDY_2611	34430.3	6.07	-1.72935	-0.068731	0.04644	Cytoplasmic	0	0	CYT	0	PredHel=0	Topology=o	0	Cysteine metabolism	Cytoplasmic
466	82777809	PTS system protein HPr [Shigella dysenteriae Sd197]	0	1	71	4.78	0.0132688	33171.9	ptsH	SDY_2612	9119.02	5.65	-1.80571	-0.165882	0.047059	Cytoplasmic	0	0	CYT	0	PredHel=0	Topology=o	0	-	Cytoplasmic
467	82777810	PEP-protein phosphotransferase system enzyme I [Shigella dysenteriae Sd197]	0	1	48	31.44	0.00136382	3409.56	ptsI	SDY_2613	63531.4	4.78	-32.3392	-0.119304	0.050435	Cytoplasmic	0	0.003	CYT	0	PredHel=0	Topology=o	0	Phosphotransferase system (PTS)	Cytoplasmic
468	82777811	PTS system, glucose-specific IIA component [Shigella dysenteriae Sd197]	0	1	29	8.18	0.00316697	7917.43	crr	SDY_2614	18249.5	4.87	-7.78809	0.054438	0.047337	Cytoplasmic	0	0	CYT	0	PredHel=0	Topology=o	0	Glycolysis / Gluconeogenesis	Cytoplasmic
469	82777812	pyridoxal\pyridoxine\pyridoxamine kinase [Shigella dysenteriae Sd197]	0	1	6	11.37	0.000471401	1178.5	pdxK	SDY_2615	30831.2	5.14	-7.61284	0.072085	0.063604	Unknown	0	0	CYT	0	PredHel=0	Topology=o	0	Vitamin B6 metabolism	Cytoplasmic
470	82777814	cysteine synthase B [Shigella dysenteriae Sd197]	0	1	6	15.99	0.000335199	837.997	cysM	SDY_2617	32574.8	5.55	-4.68601	-0.213531	0.052805	Unknown	0	0	CYT	0	PredHel=0	Topology=o	0	Cysteine metabolism	Cytoplasmic
471	82777816	ABC-type sulfate transport system, permease component [Shigella dysenteriae Sd197]	0	1	1	5.87	0.000152181	380.454	cysW	SDY_2619	32562.6	5.58	-3.66176	0.637801	0.109966	CytoplasmicMembrane	47-48	0.013	TMH	0	PredHel=6	Topology=i20-42o69-91i103-125o140-162i201-223o246-268i	0	-	Outer membrane
472	82777818	thiosulfate binding protein [Shigella dysenteriae Sd197]	0	1	51	23.72	0.00192068	4801.7	cysP	SDY_2621	37670.2	8.44	2.4773	-0.405917	0.100592	Periplasmic	25-26	1	SpI	25-26	PredHel=0	Topology=o	0	-	Periplasmic
473	82777825	hypothetical protein SDY_2629 [Shigella dysenteriae Sd197]	0	1	1	14.37	6.21646e-05	155.411	-	SDY_2629	33900.9	5.34	-11.2249	-0.286364	0.084416	Cytoplasmic	15-16	0.01	CYT	0	PredHel=0	Topology=o	0	-	Cytoplasmic
474	82777826	hypothetical protein SDY_2630 [Shigella dysenteriae Sd197]	0	1	2	8.08	0.000221115	552.788	-	SDY_2630	20827.7	5.03	-4.07129	-0.331937	0.078534	Cytoplasmic	27-28	1	SpII	17-18	PredHel=0	Topology=o	0	-	Outer membrane
475	82777840	putative multimodular enzyme [Shigella dysenteriae Sd197]	0	1	13	33.14	0.000350421	876.054	-	SDY_2645	82424.1	5.34	-17.2168	0.053228	0.059289	CytoplasmicMembrane	0	0	CYT	0	PredHel=0	Topology=o	0	Pyruvate metabolism	Cytoplasmic membrane
476	82777843	hypothetical protein SDY_2650 [Shigella dysenteriae Sd197]	0	1	3	9.53	0.000281208	703.021	yffH	SDY_2650	21744	4.88	-10.6951	-0.294241	0.078534	Cytoplasmic	0	0	CYT	0	PredHel=0	Topology=o	0	-	Cytoplasmic
477	82777848	hypothetical protein SDY_2655 [Shigella dysenteriae Sd197]	0	1	3	4.9	0.000546921	1367.3	yffB	SDY_2655	13514	6.72	0.102412	-0.332203	0.101695	Unknown	0	0	CYT	0	PredHel=0	Topology=o	0	-	Cytoplasmic
478	82777859	lipoprotein-34 [Shigella dysenteriae Sd197]	0	1	3	14.05	0.000190741	476.853	nlpB	SDY_2666	36919	5.18	-4.88951	-0.233043	0.06087	Unknown	27-28	0.532	SpII	25-26	PredHel=0	Topology=o	0	-	Outer membrane
479	82777860	dihydrodipicolinate synthase [Shigella dysenteriae Sd197]	0	1	19	12.31	0.00137878	3446.95	dapA	SDY_2667	31309.9	6.14	-3.37892	0.075	0.044521	Unknown	0	0	CYT	0	PredHel=0	Topology=o	0	Lysine biosynthesis	Cytoplasmic
480	82777862	bacterioferritin comigratory protein [Shigella dysenteriae Sd197]	0	1	14	9.2	0.00135938	3398.44	bcp	SDY_2669	17633.3	5.03	-8.5684	-0.43141	0.096154	Cytoplasmic	0	0	CYT	0	PredHel=0	Topology=o	0	-	Cytoplasmic
481	82777873	hypothetical protein SDY_2683 [Shigella dysenteriae Sd197]	0	1	6	17.01	0.000315099	787.747	-	SDY_2683	53890.7	6.78	-0.145554	-0.385216	0.067762	CytoplasmicMembrane	27-28	1	SpI	27-28	PredHel=0	Topology=o	0	-	Cytoplasmic
482	82777874	putative oxidoreductase [Shigella dysenteriae Sd197]	0	1	4	6.21	0.000575398	1438.49	-	SDY_2684	13416.1	5.89	-0.934968	-0.382353	0.02521	Cytoplasmic	0	0	CYT	0	PredHel=0	Topology=i	0	-	Cytoplasmic
483	82777877	uracil phosphoribosyltransferase [Shigella dysenteriae Sd197]	0	1	13	10.55	0.00110076	2751.89	upp	SDY_2687	23558.6	5.87	-2.65355	0.073077	0.043269	Cytoplasmic	0	0	CYT	0	PredHel=0	Topology=o	0	-	Cytoplasmic
484	82777879	phosphoribosylglycinamide formyltransferase 1 [Shigella dysenteriae Sd197]	0	1	4	9.54	0.000374551	936.378	purN	SDY_2689	23267.4	5.52	-8.1137	-0.136321	0.075472	Cytoplasmic	16-17	0.002	CYT	0	PredHel=0	Topology=o	0	Purine metabolism	Cytoplasmic
485	82777892	GMP synthetase (glutamine-hydrolyzing) [Shigella dysenteriae Sd197]	0	1	10	27.63	0.00032331	808.275	guaA	SDY_2703	58705.1	5.24	-19.8719	-0.091809	0.085714	Cytoplasmic	0	0	CYT	0	PredHel=0	Topology=o	0	Purine metabolism	Cytoplasmic
486	82777893	IMP dehydrogenase [Shigella dysenteriae Sd197]	0	1	23	23.42	0.000877285	2193.21	guaB	SDY_2704	52050.3	5.91	-6.24362	-0.114139	0.036885	Cytoplasmic	0	0	CYT	0	PredHel=0	Topology=o	0	Purine metabolism	Cytoplasmic
487	82777897	putative dehydrogenase [Shigella dysenteriae Sd197]	0	1	19	15.98	0.00106213	2655.32	-	SDY_2708	41855.5	4.72	-14.5581	0.015306	0.068878	Unknown	24-25	0.83	SpII	19-20	PredHel=0	Topology=o	0	-	Outer membrane
488	82777898	hypothetical protein SDY_2709 [Shigella dysenteriae Sd197]	0	1	5	12.92	0.000345706	864.266	-	SDY_2709	22175.1	5.07	-4.88351	-0.21068	0.058252	Unknown	0	0	CYT	0	PredHel=1	Topology=o24-43i	0	-	Cytoplasmic
489	82777901	hypothetical protein SDY_2712 [Shigella dysenteriae Sd197]	0	1	13	12.06	0.000962932	2407.33	yfgA	SDY_2712	36199.1	5.53	-3.78571	-0.380415	0.050445	Unknown	0	0	CYT	0	PredHel=1	Topology=i111-133o	0	-	Cytoplasmic membrane
490	82777903	nucleoside diphosphate kinase [Shigella dysenteriae Sd197]	0	1	16	6.2	0.0023053	5763.26	ndk	SDY_2714	15462.8	5.54	-3.66203	-0.081818	0.090909	Cytoplasmic	0	0	CYT	0	PredHel=0	Topology=o	0	Purine metabolism	Cytoplasmic
491	82777904	putative thiosulfate sulfurtransferase [Shigella dysenteriae Sd197]	0	1	17	13.48	0.00112657	2816.43	sseA	SDY_2717	36992.7	4.94	-16.2662	-0.068683	0.081851	Cytoplasmic	29-30	0	CYT	0	PredHel=0	Topology=o	0	-	Cytoplasmic
492	82777906	putative peptidase [Shigella dysenteriae Sd197]	0	1	19	27	0.000628622	1571.56	pepB	SDY_2719	49468	5.96	-4.54685	-0.222482	0.079625	Unknown	0	0	CYT	0	PredHel=0	Topology=o	0	-	Cytoplasmic
493	82777907	hypothetical protein SDY_2720 [Shigella dysenteriae Sd197]	0	1	1	3.63	0.00024609	615.224	yfhJ	SDY_2720	7731.27	3.98	-12.9384	-0.519697	0.106061	Cytoplasmic	0	0	CYT	0	PredHel=0	Topology=o	0	-	Cytoplasmic
494	82777908	[2FE-2S] ferredoxin, electron carrer protein [Shigella dysenteriae Sd197]	0	1	2	6.14	0.000290979	727.447	fdx	SDY_2721	12344.4	4.51	-13.8298	-0.356757	0.027027	Cytoplasmic	0	0	CYT	0	PredHel=0	Topology=o	0	-	Cytoplasmic
495	82777909	HscA [Shigella dysenteriae Sd197]	0	1	8	24.98	0.000286086	715.216	hscA	SDY_2722	65649.6	4.98	-23.8268	-0.02776	0.038961	Cytoplasmic	21-22	0	CYT	0	PredHel=0	Topology=o	0	-	Cytoplasmic
496	82777912	hypothetical protein SDY_2725 [Shigella dysenteriae Sd197]	0	1	4	8.83	0.000404668	1011.67	-	SDY_2725	13848	4.82	-6.93351	-0.355469	0.054688	Cytoplasmic	0	0	CYT	0	PredHel=0	Topology=o	0	-	Cytoplasmic
497	82777913	putative aminotransferase [Shigella dysenteriae Sd197]	0	1	44	25.14	0.00156346	3908.65	yfhO	SDY_2726	46059.9	6.04	-5.90085	-0.256796	0.070388	Cytoplasmic	0	0	CYT	0	PredHel=0	Topology=o	0	Thiamine metabolism	Cytoplasmic
498	82777915	putative ATP synthase beta subunit [Shigella dysenteriae Sd197]	0	1	4	8.26	0.000432593	1081.48	-	SDY_2728	26917.8	5.82	-4.4664	-0.118775	0.04898	Unknown	24-25	0	CYT	0	PredHel=0	Topology=o	0	-	Cytoplasmic
499	82777916	SuhB [Shigella dysenteriae Sd197]	0	1	10	14.98	0.000596332	1490.83	suhB	SDY_2729	29185.9	6.92	0.342234	-0.180899	0.082397	Cytoplasmic	20-21	0	CYT	0	PredHel=0	Topology=o	0	Streptomycin biosynthesis	Cytoplasmic
500	82777926	serine hydroxymethyltransferase [Shigella dysenteriae Sd197]	0	1	24	20.51	0.00104531	2613.28	glyA	SDY_2741	45344.8	6.03	-5.91677	-0.239089	0.081535	Cytoplasmic	0	0	CYT	0	PredHel=0	Topology=o	0	Glycine, serine and threonine metabolism	Cytoplasmic
501	82777928	regulatory protein P-II for glutamine synthetase [Shigella dysenteriae Sd197]	0	1	18	8.49	0.00189393	4734.83	glnB	SDY_2743	12425	5.17	-2.93809	0.008928	0.0625	Cytoplasmic	0	0	CYT	0	PredHel=0	Topology=o	0	-	Cytoplasmic
502	82777932	phosphoribosylformyl-glycineamide synthetase FGAM synthetase [Shigella dysenteriae Sd197]	0	1	10	57.35	0.000155764	389.409	purL	SDY_2747	141425	5.23	-48.8117	-0.227104	0.07027	Unknown	21-22	0	CYT	0	PredHel=0	Topology=o	0	Purine metabolism	Cytoplasmic
503	82777951	chorismate mutase-T [Shigella dysenteriae Sd197]	0	1	2	21.7	8.23323e-05	205.831	tyrA	SDY_2766	42057	5.68	-7.26709	-0.075335	0.077748	Cytoplasmic	0	0	CYT	0	PredHel=0	Topology=o	0	Phenylalanine, tyrosine and tryptophan biosynthesis	Cytoplasmic
504	82777952	chorismate mutase-P [Shigella dysenteriae Sd197]	0	1	8	16.18	0.000441684	1104.21	pheA	SDY_2767	42914.6	5.93	-7.81589	-0.118135	0.062176	Cytoplasmic	0	0	CYT	0	PredHel=0	Topology=o	0	Phenylalanine, tyrosine and tryptophan biosynthesis	Cytoplasmic
505	82777953	putative yhbH sigma 54 modulator [Shigella dysenteriae Sd197]	0	1	9	6.22	0.00129256	3231.41	yfiA	SDY_2768	12784.1	6.2	-1.52714	-0.535398	0.035398	Cytoplasmic	0	0	CYT	0	PredHel=0	Topology=i	0	-	Cytoplasmic
506	82777965	50S ribosomal subunit protein L19 [Shigella dysenteriae Sd197]	0	1	8	6.47	0.00110455	2761.38	rplS	SDY_2780	13132.7	10.62	12.1924	-0.526956	0.06087	Cytoplasmic	0	0	CYT	0	PredHel=0	Topology=o	0	-	Cytoplasmic
507	82777968	30S ribosomal subunit protein S16 [Shigella dysenteriae Sd197]	0	1	5	4.82	0.000926665	2316.66	rpsP	SDY_2783	9190.17	10.54	6.18895	-0.329268	0.073171	Unknown	0	0	CYT	0	PredHel=0	Topology=o	0	-	Cytoplasmic
508	82777972	GrpE [Shigella dysenteriae Sd197]	0	1	22	10.43	0.00188425	4710.62	grpE	SDY_2787	21811	4.68	-14.6789	-0.370558	0.020305	Cytoplasmic	0	0	CYT	0	PredHel=0	Topology=o	0	-	Cytoplasmic
509	82777973	hypothetical protein SDY_2788 [Shigella dysenteriae Sd197]	0	1	3	10.2	0.000262737	656.842	yfjB	SDY_2788	32519.2	6.3	-3.15384	-0.085959	0.068493	Cytoplasmic	19-20	0.001	CYT	0	PredHel=0	Topology=o	0	Nicotinate and nicotinamide metabolism	Cytoplasmic
510	82777975	small protein A precursor [Shigella dysenteriae Sd197]	0	1	1	1.93	0.000462852	1157.13	smpA	SDY_2790	10857.8	6.52	0.0460116	-0.086726	0.079646	Unknown	0	0	CYT	0	PredHel=0	Topology=o	0	-	Cytoplasmic
511	82777990	pyridoxine biosynthesis [Shigella dysenteriae Sd197]	0	1	6	10.26	0.000522401	1306	pdxJ	SDY_2805	26398.2	5.61	-7.32203	-0.121399	0.032922	Cytoplasmic	0	0	CYT	0	PredHel=0	Topology=o	0	Vitamin B6 metabolism	Cytoplasmic
512	82777997	regulates activity of sigma-E factor [Shigella dysenteriae Sd197]	0	1	4	15.55	0.000229789	574.473	rseB	SDY_2812	35748.3	8.6	2.07198	-0.257233	0.08805	Periplasmic	23-24	1	SpI	23-24	PredHel=0	Topology=o	0	-	Periplasmic
513	82777999	RNA polymerase [Shigella dysenteriae Sd197]	0	1	5	12.19	0.000366409	916.022	rpoE	SDY_2814	21694.9	5.38	-2.92798	-0.25445	0.078534	Cytoplasmic	0	0	CYT	0	PredHel=0	Topology=o	0	-	Cytoplasmic
514	82778007	putative formate acetyltransferase [Shigella dysenteriae Sd197]	0	1	10	11.42	0.000782229	1955.57	yfiD	SDY_2822	14325.7	4.96	-5.83948	-0.324409	0.062992	Cytoplasmic	0	0	CYT	0	PredHel=0	Topology=o	0	-	Cytoplasmic
515	82778009	hypothetical protein SDY_2824 [Shigella dysenteriae Sd197]	0	1	4	14.79	0.000241597	603.993	yfiF	SDY_2824	37782.8	8.94	5.59016	-0.681739	0.057971	Unknown	0	0	CYT	0	PredHel=0	Topology=o	0	-	Cytoplasmic
516	82778010	putative thioredoxin-like protein [Shigella dysenteriae Sd197]	0	1	4	9.81	0.000364243	910.607	trxC	SDY_2825	15554.2	5	-5.06588	-0.2	0.079137	Cytoplasmic	0	0	CYT	0	PredHel=0	Topology=i	0	-	Cytoplasmic
517	82778016	heat shock protein [Shigella dysenteriae Sd197]	0	1	35	49.61	0.000630229	1575.57	clpB	SDY_2835	95609.5	5.37	-23.4368	-0.354726	0.044341	Cytoplasmic	24-25	0.006	CYT	0	PredHel=0	Topology=o	0	-	Cytoplasmic
518	82778019	hypothetical protein SDY_2838 [Shigella dysenteriae Sd197]	0	1	2	17.86	0.000100034	250.085	-	SDY_2838	27827.2	6.75	0.144965	-0.48449	0.110204	Unknown	23-24	0.999	SpII	19-20	PredHel=0	Topology=o	0	-	Outer membrane
519	82778034	hypothetical protein SDY_2855 [Shigella dysenteriae Sd197]	0	1	93	14.85	0.00559444	13986.1	ygaU	SDY_2855	16062.5	5.71	-1.80774	-0.458389	0.060403	Unknown	0	0	CYT	0	PredHel=0	Topology=o	0	-	Cytoplasmic
520	82778037	hypothetical protein SDY_2858 [Shigella dysenteriae Sd197]	0	1	8	8.76	0.000815804	2039.51	ygaP	SDY_2858	18429.8	6.28	-0.802498	0.25	0.063953	Unknown	0	0	CYT	0	PredHel=2	Topology=i117-135o139-161i	0	-	Cytoplasmic membrane
521	82778042	hypothetical protein SDY_2863 [Shigella dysenteriae Sd197]	0	1	9	3.67	0.00219067	5476.67	ygaM	SDY_2863	12287.2	7.83	1.10493	-0.500885	0.044248	Unknown	0	0	CYT	0	PredHel=1	Topology=i91-110o	0	-	Cytoplasmic
522	82778057	regulator of plasmid mcrB operon [Shigella dysenteriae Sd197]	0	1	1	8.11	0.000110149	275.371	emrR	SDY_2879	20518.8	5.99	-3.50917	-0.607386	0.045455	Cytoplasmic	0	0	CYT	0	PredHel=0	Topology=o	0	-	Cytoplasmic
523	82778061	hypothetical protein SDY_2884 [Shigella dysenteriae Sd197]	0	1	57	10.34	0.00492441	12311	ygaG	SDY_2884	19415.5	5.18	-8.47182	-0.323392	0.05848	Cytoplasmic	0	0	CYT	0	PredHel=0	Topology=o	0	Methionine metabolism	Cytoplasmic
524	82778062	gamma-glutamate-cysteine ligase [Shigella dysenteriae Sd197]	0	1	8	21.96	0.00032543	813.575	gshA	SDY_2885	58267	5.27	-12.7003	-0.306757	0.098456	Cytoplasmic	0	0	CYT	0	PredHel=0	Topology=o	0	Glutamate metabolism	Cytoplasmic
525	82778065	carbon storage regulator [Shigella dysenteriae Sd197]	0	1	12	4.59	0.00233544	5838.59	csrA	SDY_2892	6855.67	8.16	1.0973	-0.257377	0.032787	Unknown	0	0	CYT	0	PredHel=0	Topology=o	0	-	Cytoplasmic
526	82778066	alanyl-tRNA synthetase [Shigella dysenteriae Sd197]	0	1	46	50.44	0.000814672	2036.68	alaS	SDY_2893	95984.4	5.53	-21.1465	-0.300228	0.070776	Cytoplasmic	33-34	0	CYT	0	PredHel=0	Topology=o	0	Alanine and aspartate metabolism	Cytoplasmic
527	82778068	DNA-dependent ATPase, DNA- and ATP-dependent coprotease [Shigella dysenteriae Sd197]	0	1	9	18.07	0.000444922	1112.31	recA	SDY_2895	37971.9	5.09	-8.9021	-0.175354	0.053824	Unknown	23-24	0	CYT	0	PredHel=0	Topology=o	0	-	Cytoplasmic
528	82778109	lipoprotein [Shigella dysenteriae Sd197]	0	1	3	12	0.000223326	558.316	nlpD	SDY_2941	40147.3	9.52	9.23469	-0.403166	0.058047	Unknown	29-30	0.791	SpII	25-26	PredHel=0	Topology=o	0	-	Outer membrane
529	82778112	putative hydrogenase subunit [Shigella dysenteriae Sd197]	0	1	4	20.53	0.000174049	435.122	ygbO	SDY_2944	39075	6.15	-2.58303	-0.248138	0.08596	Cytoplasmic	0	0	CYT	0	PredHel=0	Topology=o	0	-	Cytoplasmic
530	82778113	hypothetical protein SDY_2945 [Shigella dysenteriae Sd197]	0	1	8	7.88	0.000906909	2267.27	ygbB	SDY_2945	16896.9	6.04	-2.52792	0.088679	0.056604	Cytoplasmic	0	0	CYT	0	PredHel=0	Topology=o	0	Biosynthesis of steroids	Cytoplasmic
531	82778133	sulfite reductase, alpha subunit [Shigella dysenteriae Sd197]	0	1	18	30.81	0.000521892	1304.73	cysI	SDY_2965	63951.7	6.99	0.264363	-0.424562	0.07193	Unknown	0	0	CYT	0	PredHel=0	Topology=o	0	Sulfur metabolism	Cytoplasmic
532	82778134	sulfite reductase (NADPH), flavoprotein beta subunit [Shigella dysenteriae Sd197]	0	1	30	26.36	0.00101666	2541.65	cysJ	SDY_2966	66410.2	4.87	-26.1824	-0.25626	0.083472	Unknown	23-24	0.002	CYT	0	PredHel=0	Topology=o	0	Sulfur metabolism	Cytoplasmic
533	82778161	enolase [Shigella dysenteriae Sd197]	0	1	131	23.68	0.00494185	12354.6	eno	SDY_2996	45653.1	5.32	-10.3546	-0.157639	0.055556	Cytoplasmic	41-42	0	CYT	0	PredHel=0	Topology=o	0	Glycolysis / Gluconeogenesis	Cytoplasmic
534	82778162	CTP synthetase [Shigella dysenteriae Sd197]	0	1	31	29.71	0.000932092	2330.23	pyrG	SDY_2997	60371.9	5.63	-12.0138	-0.138899	0.06789	Cytoplasmic	26-27	0.546	SpI	26-27	PredHel=1	Topology=i7-29o	0	Pyrimidine metabolism	Cytoplasmic
535	82778165	PemI-like suppressor of inhibitory function of ChpA [Shigella dysenteriae Sd197]	0	1	1	4.61	0.000193775	484.439	chpR	SDY_3000	9355.41	4.72	-5.80284	-0.29878	0.04878	Unknown	27-28	0	CYT	0	PredHel=0	Topology=o	0	-	Cytoplasmic
536	82778169	hypothetical protein SDY_3007 [Shigella dysenteriae Sd197]	0	1	3	4.93	0.000543593	1358.98	-	SDY_3007	16273.6	3.97	-15.9325	-0.11745	0.09396	Unknown	19-20	0.014	CYT	0	PredHel=0	Topology=o	0	-	Cytoplasmic
537	82778173	hypothetical protein SDY_3011 [Shigella dysenteriae Sd197]	0	1	2	13.41	0.00013323	333.074	yqcD	SDY_3011	32430.2	5.6	-7.42382	-0.478723	0.102837	Cytoplasmic	16-17	0	CYT	0	PredHel=0	Topology=o	0	-	Cytoplasmic
538	82778174	hypothetical protein SDY_3012 [Shigella dysenteriae Sd197]	0	1	12	24.05	0.000445724	1114.31	ygdH	SDY_3012	50956	5.8	-8.16788	-0.09141	0.072687	Unknown	18-19	0	CYT	0	PredHel=0	Topology=o	0	-	Cytoplasmic
539	82778178	L-1,2-propanediol oxidoreductase [Shigella dysenteriae Sd197]	0	1	5	18.01	0.000248003	620.006	fucO	SDY_3016	40661.9	5.1	-12.4125	0.08094	0.060052	Cytoplasmic	0	0	CYT	0	PredHel=0	Topology=o	0	Pyruvate metabolism	Cytoplasmic
540	82778188	hypothetical protein SDY_3027 [Shigella dysenteriae Sd197]	0	1	21	2.7	0.00694793	17369.8	-	SDY_3027	8305.07	5.6	-0.995759	-0.49079	0.039474	Unknown	22-23	1	SpII	20-21	PredHel=1	Topology=o5-27i	0	-	Outer membrane
541	82778190	hypothetical protein SDY_3029 [Shigella dysenteriae Sd197]	0	1	2	10.89	0.00016406	410.149	ygdK	SDY_3029	15937.6	6.11	-0.846386	-0.072789	0.068027	Unknown	17-18	0	CYT	0	PredHel=0	Topology=o	0	-	Cytoplasmic
542	82778197	protease III [Shigella dysenteriae Sd197]	0	1	7	46.89	0.000133358	333.394	ptr	SDY_3038	107790	5.78	-9.86991	-0.356029	0.091476	Periplasmic	23-24	1	SpI	23-24	PredHel=0	Topology=o	0	-	Periplasmic
543	82778203	thymidylate synthetase [Shigella dysenteriae Sd197]	0	1	5	11.24	0.000397378	993.444	thyA	SDY_3044	30491.7	5.74	-7.19966	-0.381818	0.109848	Cytoplasmic	0	0	CYT	0	PredHel=0	Topology=o	0	Pyrimidine metabolism	Cytoplasmic
544	82778210	hypothetical protein SDY_3051 [Shigella dysenteriae Sd197]	0	1	9	11.19	0.000718476	1796.19	-	SDY_3051	38498	6.27	-3.06397	-0.323989	0.086705	Unknown	0	0.002	CYT	0	PredHel=0	Topology=o	0	-	Cytoplasmic
545	82778212	2-acyl-glycerophospho-ethanolamine acyltransferase [Shigella dysenteriae Sd197]	0	1	5	39.04	0.000114409	286.022	aas	SDY_3053	80886.1	9.31	15.343	-0.057024	0.093185	CytoplasmicMembrane	20-21	0	CYT	0	PredHel=0	Topology=o	0	Glycerophospholipid metabolism	Cytoplasmic membrane
546	82778214	diaminopimelate decarboxylase [Shigella dysenteriae Sd197]	0	1	1	11.78	7.58323e-05	189.581	lysA	SDY_3055	46160.7	5.76	-12.3169	-0.128333	0.066667	Cytoplasmic	13-14	0	CYT	0	PredHel=0	Topology=o	0	Lysine biosynthesis	Cytoplasmic
547	82778220	hypothetical protein SDY_3061 [Shigella dysenteriae Sd197]	0	1	42	15.35	0.00244422	6110.56	yqhE	SDY_3061	26985	6.31	-2.20196	-0.443644	-	Cytoplasmic	0	0	CYT	0	PredHel=0	Topology=o	0	-	Cytoplasmic
548	82778222	putative oxidoreductase [Shigella dysenteriae Sd197]	0	1	23	15.43	0.00133156	3328.91	yqhD	SDY_3063	42055.4	5.66	-8.91469	-0.125065	0.067183	Cytoplasmic	0	0	CYT	0	PredHel=0	Topology=o	0	-	Cytoplasmic
549	82778226	ExbB [Shigella dysenteriae Sd197]	0	1	5	7.59	0.000588475	1471.19	exbB	SDY_3067	26286.4	7.89	1.24826	0.27418	0.069672	CytoplasmicMembrane	19-20	0	CYT	0	PredHel=3	Topology=o20-42i131-153o177-199i	0	-	Cytoplasmic membrane
550	82778228	putative oxidoreductase [Shigella dysenteriae Sd197]	0	1	26	17.09	0.00135904	3397.59	yghA	SDY_3069	31532.9	6.32	-1.56865	-0.15068	0.068027	Cytoplasmic	0	0	CYT	0	PredHel=0	Topology=o	0	-	Cytoplasmic
551	82778242	hypothetical protein SDY_3084 [Shigella dysenteriae Sd197]	0	1	3	14.1	0.000190065	475.162	-	SDY_3084	34261.5	6.56	-1.11118	-0.382237	0.118421	Unknown	18-19	0	CYT	0	PredHel=0	Topology=o	0	Glutathione metabolism	Cytoplasmic
552	82778243	glutathionylspermidine synthetase\amidase [Shigella dysenteriae Sd197]	0	1	5	27.99	0.000159576	398.939	gsp	SDY_3085	70529.4	5.13	-26.596	-0.341842	0.105008	Cytoplasmic	27-28	0.001	CYT	0	PredHel=1	Topology=i66-85o	0	Glutathione metabolism	Cytoplasmic
553	82778266	hypothetical protein SDY_3110 [Shigella dysenteriae Sd197]	0	1	11	7.52	0.0013067	3266.74	yggX	SDY_3110	10952.2	5.91	-1.75531	-0.857143	0.10989	Cytoplasmic	16-17	0.001	CYT	0	PredHel=0	Topology=o	0	-	Cytoplasmic
554	82778270	hypothetical protein SDY_3114 [Shigella dysenteriae Sd197]	0	1	7	13.53	0.000462168	1155.42	yggN	SDY_3114	26428.2	8.97	4.11437	-0.469456	0.041841	Unknown	20-21	1	SpI	20-21	PredHel=0	Topology=o	0	-	Cytoplasmic
555	82778271	periplasmic L-asparaginase II [Shigella dysenteriae Sd197]	0	1	2	17.38	0.000102797	256.992	ansB	SDY_3115	36849.1	5.68	-2.80557	-0.128161	0.068966	Periplasmic	22-23	1	SpI	22-23	PredHel=1	Topology=i7-29o	0	Alanine and aspartate metabolism	Periplasmic
556	82778278	hypothetical protein SDY_3122 [Shigella dysenteriae Sd197]	0	1	9	10.21	0.000787438	1968.6	yggS	SDY_3122	25786.4	6.09	-2.51325	-0.2	0.055556	Cytoplasmic	0	0	CYT	0	PredHel=0	Topology=o	0	-	Cytoplasmic
557	82778281	glutathione synthetase [Shigella dysenteriae Sd197]	0	1	5	17.7	0.000252346	630.865	gshB	SDY_3125	35574.7	4.99	-10.905	-0.225317	0.079114	Cytoplasmic	0	0	CYT	0	PredHel=0	Topology=o	0	Glutamate metabolism	Cytoplasmic
558	82778286	methionine adenosyltransferase 1 [Shigella dysenteriae Sd197]	0	1	9	17.89	0.000449399	1123.5	metK	SDY_3130	41949.9	5.1	-14.3153	-0.189323	0.075521	Cytoplasmic	0	0	CYT	0	PredHel=0	Topology=o	0	Methionine metabolism	Cytoplasmic
559	82778290	biosynthetic arginine decarboxylase [Shigella dysenteriae Sd197]	0	1	2	21.62	8.26369e-05	206.592	speA	SDY_3134	73883.6	4.83	-40.3542	-0.304255	0.082067	Periplasmic	17-18	0	CYT	0	PredHel=0	Topology=o	0	Urea cycle and metabolism of amino groups	Periplasmic
560	82778295	agmatinase [Shigella dysenteriae Sd197]	0	1	36	9.65	0.00333254	8331.34	speB	SDY_3139	33585.7	5.14	-13.151	-0.106536	0.091503	Cytoplasmic	0	0	CYT	0	PredHel=0	Topology=o	0	Urea cycle and metabolism of amino groups	Cytoplasmic
561	82778296	hypothetical protein SDY_3140 [Shigella dysenteriae Sd197]	0	1	11	12.34	0.000796301	1990.75	yggG	SDY_3140	26854.2	5.56	-4.65842	-0.187301	0.047619	Unknown	21-22	0.925	SpII	18-19	PredHel=0	Topology=o	0	-	Outer membrane
562	82778297	transketolase 1 isozyme [Shigella dysenteriae Sd197]	0	1	26	26.9	0.000863417	2158.54	tktA	SDY_3141	72221.7	5.43	-18.5117	-0.22911	0.090498	Cytoplasmic	0	0.001	CYT	0	PredHel=0	Topology=o	0	Pentose phosphate pathway	Cytoplasmic
563	82778311	phosphoglycerate kinase [Shigella dysenteriae Sd197]	0	1	128	24.25	0.00471518	11787.9	pgk	SDY_3156	41088.4	5.08	-10.7211	0.065633	0.056848	Cytoplasmic	0	0	CYT	0	PredHel=0	Topology=o	0	Glycolysis / Gluconeogenesis	Cytoplasmic
564	82778312	fructose-bisphosphate aldolase, class II [Shigella dysenteriae Sd197]	0	1	57	13.12	0.00388097	9702.44	fba	SDY_3157	39145.8	5.52	-10.9656	-0.223956	0.083565	Unknown	0	0	CYT	0	PredHel=0	Topology=o	0	Glycolysis / Gluconeogenesis	Cytoplasmic
565	82778313	putative transport protein [Shigella dysenteriae Sd197]	0	1	21	12.65	0.00148296	3707.39	yggB	SDY_3158	30921.9	8.85	2.01768	0.502797	0.06993	CytoplasmicMembrane	33-34	0	TMH	0	PredHel=3	Topology=o22-44i65-87o102-124i	0	-	Cytoplasmic membrane
566	82778315	putative actin [Shigella dysenteriae Sd197]	0	1	23	10.71	0.0019184	4795.99	yggE	SDY_3160	26634.1	6.1	-1.62128	-0.242276	0.056911	Periplasmic	21-22	1	SpI	21-22	PredHel=0	Topology=o	0	-	Periplasmic
567	82778322	ribosephosphate isomerase, constitutive [Shigella dysenteriae Sd197]	0	1	22	5.98	0.00328641	8216.02	rpiA	SDY_3168	22859.5	5.2	-5.66053	0.230137	0.041096	Unknown	0	0	CYT	0	PredHel=0	Topology=o	0	Pentose phosphate pathway	Cytoplasmic
568	82778323	D-3-phosphoglycerate dehydrogenase [Shigella dysenteriae Sd197]	0	1	12	13.23	0.000810254	2025.63	serA	SDY_3169	44232.2	5.83	-7.9518	0.012195	0.056098	Cytoplasmic	0	0	CYT	0	PredHel=0	Topology=o	0	Glycine, serine and threonine metabolism	Cytoplasmic
569	82778324	putative ligase [Shigella dysenteriae Sd197]	0	1	2	8.28	0.000215774	539.435	ygfA	SDY_3170	21154.8	6.29	-1.48414	-0.267582	0.098901	Unknown	34-35	0.004	CYT	0	PredHel=0	Topology=i	0	-	Cytoplasmic
570	82778327	proline aminopeptidase P II [Shigella dysenteriae Sd197]	0	1	14	16.25	0.000769617	1924.04	pepP	SDY_3173	49822.4	5.2	-18.8373	-0.337642	0.0839	Cytoplasmic	37-38	0.001	CYT	0	PredHel=0	Topology=o	0	-	Cytoplasmic
571	82778330	aminomethyltransferase of glycine cleavage system [Shigella dysenteriae Sd197]	0	1	31	12.71	0.00217879	5446.98	gcvT	SDY_3176	40175.2	5.36	-10.2268	-0.159616	0.085165	Cytoplasmic	0	0	CYT	0	PredHel=0	Topology=o	0	Glycine, serine and threonine metabolism	Cytoplasmic
572	82778332	glycine decarboxylase [Shigella dysenteriae Sd197]	0	1	54	36.31	0.00132852	3321.29	gcvP	SDY_3178	104299	5.62	-24.5784	-0.057158	0.066876	Unknown	0	0	CYT	0	PredHel=0	Topology=o	0	Glycine, serine and threonine metabolism	Cytoplasmic
573	82778336	hypothetical protein SDY_3184 [Shigella dysenteriae Sd197]	0	1	21	18.55	0.00101129	2528.22	ygfZ	SDY_3184	36193.7	5.18	-8.67812	-0.280982	0.076687	Unknown	0	0.002	CYT	0	PredHel=0	Topology=o	0	-	Cytoplasmic
574	82778341	protein disulfide isomerase II [Shigella dysenteriae Sd197]	0	1	6	11.08	0.000483739	1209.35	dsbC	SDY_3189	25633.7	6.29	-1.62302	-0.113983	0.072034	Periplasmic	20-21	1	SpI	20-21	PredHel=0	Topology=o	0	-	Periplasmic
575	82778344	lysine tRNA synthetase, constitutive [Shigella dysenteriae Sd197]	0	1	14	27.25	0.000458946	1147.36	lysS	SDY_3192	57630.2	5.14	-19.8691	-0.401386	0.089109	Cytoplasmic	0	0	CYT	0	PredHel=0	Topology=o	0	Lysine biosynthesis	Cytoplasmic
576	82778353	putative synthetase\amidase [Shigella dysenteriae Sd197]	0	1	2	17.75	0.000100654	251.635	ygiC	SDY_3202	45023.4	4.71	-27.2511	-0.38886	0.126943	Cytoplasmic	0	0	CYT	0	PredHel=0	Topology=o	0	-	Cytoplasmic
577	82778363	modulator of drug activity B [Shigella dysenteriae Sd197]	0	1	4	11.19	0.000319323	798.307	mdaB	SDY_3212	21922.1	5.85	-3.44145	-0.367876	0.124352	Unknown	0	0	CYT	0	PredHel=0	Topology=o	0	-	Cytoplasmic
578	82778366	hypothetical protein SDY_3215 [Shigella dysenteriae Sd197]	0	1	36	8.06	0.00398995	9974.87	ygiW	SDY_3215	14010.2	5.08	-2.94104	-0.272308	0.061538	Unknown	20-21	1	SpI	20-21	PredHel=0	Topology=o	0	-	Cytoplasmic
579	82778369	DNA topoisomerase IV subunit A [Shigella dysenteriae Sd197]	0	1	5	36.29	0.000123079	307.697	parC	SDY_3218	83860	6.24	-4.76272	-0.361037	0.051862	Cytoplasmic	0	0	CYT	0	PredHel=0	Topology=o	0	-	Cytoplasmic
580	82778377	hypothetical protein SDY_3227 [Shigella dysenteriae Sd197]	0	1	9	9.81	0.000819546	2048.86	-	SDY_3227	13915.4	5.93	-0.889939	-0.718487	0.05042	Cytoplasmic	0	0	CYT	0	PredHel=0	Topology=i	0	-	Cytoplasmic
581	82778385	putative kinase [Shigella dysenteriae Sd197]	0	1	4	24.56	0.000145489	363.724	-	SDY_3235	51092.6	5.3	-9.65946	-0.008805	0.048218	Cytoplasmic	0	0	CYT	0	PredHel=0	Topology=o	0	Lipopolysaccharide biosynthesis	Cytoplasmic
582	82778387	hypothetical protein SDY_3237 [Shigella dysenteriae Sd197]	0	1	4	18.29	0.000195365	488.412	ygiF	SDY_3237	48374.2	5.73	-11.5744	-0.234411	0.073903	Cytoplasmic	0	0	CYT	0	PredHel=0	Topology=o	0	-	Cytoplasmic
583	82778388	hypothetical protein SDY_3238 [Shigella dysenteriae Sd197]	0	1	5	12.56	0.000355615	889.038	ygiM	SDY_3238	23022.5	8.63	2.24578	-0.396116	0.048544	Unknown	22-23	1	SpI	22-23	PredHel=1	Topology=o173-195i	0	-	Cytoplasmic membrane
584	82778397	RNA polymerase, sigma(70) factor [Shigella dysenteriae Sd197]	0	1	6	26.43	0.000202793	506.984	rpoD	SDY_3251	70176.5	4.72	-43.0855	-0.584502	0.050571	Cytoplasmic	0	0	CYT	0	PredHel=0	Topology=o	0	-	Cytoplasmic
585	82778398	hypothetical protein SDY_3252 [Shigella dysenteriae Sd197]	0	1	2	7.88	0.000226727	566.818	ygjF	SDY_3252	18658.7	8.95	3.19587	-0.294643	0.083333	Cytoplasmic	24-25	0.007	CYT	0	PredHel=0	Topology=o	0	-	Cytoplasmic
586	82778400	hypothetical protein SDY_3255 [Shigella dysenteriae Sd197]	0	1	9	12.21	0.000658456	1646.14	yqjI	SDY_3255	23386.5	6.15	-5.04805	-0.755072	0.043478	Cytoplasmic	0	0	CYT	0	PredHel=0	Topology=o	0	-	Cytoplasmic
587	82778413	hypothetical protein SDY_3272 [Shigella dysenteriae Sd197]	0	1	2	11.44	0.000156172	390.431	ygjR	SDY_3272	37092.9	5.83	-7.14726	0.047305	0.095808	Unknown	25-26	0	CYT	0	PredHel=0	Topology=o	0	-	Cytoplasmic
588	82778425	hypothetical protein SDY_3285 [Shigella dysenteriae Sd197]	0	1	17	5.05	0.00300717	7517.91	yqjD	SDY_3285	11051	9.05	2.19871	-0.544555	0.029703	Cytoplasmic	0	0	CYT	0	PredHel=1	Topology=o81-98i	0	-	Cytoplasmic
589	82778431	putative transferase [Shigella dysenteriae Sd197]	0	1	33	18.35	0.00160649	4016.22	yqjG	SDY_3291	37464.8	6.04	-5.79891	-0.383537	0.134146	Cytoplasmic	0	0	CYT	0	PredHel=0	Topology=o	0	-	Cytoplasmic
590	82778462	putative glycosylase [Shigella dysenteriae Sd197]	0	1	8	30.16	0.000236951	592.377	yraM	SDY_3326	72726.1	5.19	-8.90122	-0.268879	0.056047	OuterMembrane	29-30	0.626	SpII	26-27	PredHel=0	Topology=o	0	-	Outer membrane
591	82778465	putative periplasmic protein [Shigella dysenteriae Sd197]	0	1	18	10.56	0.00152268	3806.7	yraP	SDY_3329	20057.1	9.04	2.97248	0.031413	0.031414	Periplasmic	22-23	0.999	SpII	18-19	PredHel=1	Topology=i7-29o	0	-	Periplasmic
592	82778467	hypothetical protein SDY_3332 [Shigella dysenteriae Sd197]	0	1	5	9.48	0.000471152	1177.88	yhbO	SDY_3332	20422.3	5.84	-2.65665	-0.343011	0.064516	Cytoplasmic	0	0	CYT	0	PredHel=0	Topology=o	0	-	Cytoplasmic
593	82778477	putative control proteins [Shigella dysenteriae Sd197]	0	1	4	14.04	0.000254503	636.257	yhbM	SDY_3342	33595.5	4.62	-16.695	-0.32381	0.115646	Unknown	22-23	0.915	SpII	18-19	PredHel=0	Topology=o	0	-	Outer membrane
594	82778478	polynucleotide phosphorylase [Shigella dysenteriae Sd197]	0	1	62	33.5	0.00165328	4133.2	pnp	SDY_3343	79811	5.35	-16.9775	-0.155995	0.047684	Cytoplasmic	52-53	0.001	CYT	0	PredHel=0	Topology=o	0	Purine metabolism	Cytoplasmic
595	82778480	tRNA pseudouridine 5S synthase [Shigella dysenteriae Sd197]	0	1	4	13.57	0.000263318	658.294	truB	SDY_3345	35042.7	5.56	-5.63981	-0.341401	0.063694	Cytoplasmic	0	0	CYT	0	PredHel=0	Topology=o	0	-	Cytoplasmic
596	82778481	ribosome-binding factor A [Shigella dysenteriae Sd197]	0	1	9	9.64	0.000833998	2085	rbfA	SDY_3346	15153.9	5.93	-0.888768	-0.398496	0.06015	Cytoplasmic	0	0	CYT	0	PredHel=0	Topology=o	0	-	Cytoplasmic
597	82778482	protein chain initiation factor IF-2 [Shigella dysenteriae Sd197]	0	1	30	42.37	0.000632503	1581.26	infB	SDY_3347	97375.9	5.8	-12.5941	-0.533596	0.031461	Cytoplasmic	0	0	CYT	0	PredHel=0	Topology=o	0	-	Cytoplasmic
598	82778483	transcription pausing [Shigella dysenteriae Sd197]	0	1	6	26.08	0.000205515	513.787	nusA	SDY_3348	54912.7	4.53	-39.6566	-0.282424	0.048485	Cytoplasmic	0	0	CYT	0	PredHel=0	Topology=o	0	-	Cytoplasmic
599	82778485	argininosuccinate synthetase [Shigella dysenteriae Sd197]	0	1	33	25.67	0.00114839	2870.96	argG	SDY_3351	49909.5	5.22	-15.0813	-0.373378	0.085011	Unknown	26-27	0.003	CYT	0	PredHel=0	Topology=o	0	Urea cycle and metabolism of amino groups	Cytoplasmic
600	82778490	phosphoglucomutase- and phosphomannomutase-like protein [Shigella dysenteriae Sd197]	0	1	17	25.55	0.000594371	1485.93	mrsA	SDY_3357	47548.7	5.82	-6.35013	0.024045	0.05618	Cytoplasmic	0	0	CYT	0	PredHel=0	Topology=o	0	Aminosugars metabolism	Cytoplasmic
601	82778491	7,8-dihydropteroate synthase [Shigella dysenteriae Sd197]	0	1	4	11.81	0.000302559	756.397	folP	SDY_3358	32316.9	5.75	-8.00203	-0.007801	0.049645	Cytoplasmic	34-35	0	CYT	0	PredHel=0	Topology=o	0	-	Cytoplasmic
602	82778492	HflB [Shigella dysenteriae Sd197]	0	1	16	34.44	0.000415008	1037.52	hflB	SDY_3359	70719.3	5.91	-6.17952	-0.262578	0.062112	CytoplasmicMembrane	27-28	0.701	SpI	21-22	PredHel=2	Topology=o5-24i97-119o	0	-	Cytoplasmic membrane
603	82778495	transcription elongation factor [Shigella dysenteriae Sd197]	0	1	13	12	0.000967747	2419.37	greA	SDY_3362	17099.6	4.71	-10.8276	-0.366456	0.050633	Cytoplasmic	0	0	CYT	0	PredHel=0	Topology=o	0	-	Cytoplasmic
604	82778499	50S ribosomal subunit protein L27 [Shigella dysenteriae Sd197]	0	1	7	5.08	0.00123093	3077.33	rpmA	SDY_3366	9124.09	10.58	11.2336	-0.637647	0.058824	Unknown	0	0	CYT	0	PredHel=0	Topology=o	0	-	Cytoplasmic
605	82778506	hypothetical protein SDY_3373 [Shigella dysenteriae Sd197]	0	1	16	12.46	0.0011471	2867.75	yrbC	SDY_3373	23947.7	9.35	6.09606	-0.41564	0.094787	Unknown	21-22	1	SpI	21-22	PredHel=0	Topology=o	0	-	Cytoplasmic membrane
606	82778507	hypothetical protein SDY_3374 [Shigella dysenteriae Sd197]	0	1	10	10.81	0.000826369	2065.92	yrbD	SDY_3374	19605.5	4.79	-5.93853	-0.069945	0.065574	Unknown	28-29	0.999	SpI	28-29	PredHel=1	Topology=i7-26o	0	-	Cytoplasmic membrane
607	82778508	hypothetical protein SDY_3375 [Shigella dysenteriae Sd197]	0	1	2	8.04	0.000222215	555.538	yrbE	SDY_3375	27876.3	9.99	7.23508	0.848462	0.088462	CytoplasmicMembrane	33-34	0.001	CYT	0	PredHel=5	Topology=i48-70o85-107i148-170o197-219i239-258o	0	-	Cytoplasmic membrane
608	82778509	putative ATP-binding component of a transport system [Shigella dysenteriae Sd197]	0	1	2	13.07	0.000136695	341.739	yrbF	SDY_3376	29095.7	6.16	-2.43083	0.133457	0.055762	Unknown (This protein may have multiple localization sites.)	0	0	CYT	0	PredHel=0	Topology=o	0	-	Cytoplasmic membrane
609	82778511	putative isomerase [Shigella dysenteriae Sd197]	0	1	4	13.13	0.000272142	680.354	yrbH	SDY_3378	35284.9	6.22	-4.09559	0.232622	0.042683	Cytoplasmic	0	0	CYT	0	PredHel=0	Topology=o	0	-	Cytoplasmic
610	82778514	hypothetical protein SDY_3381 [Shigella dysenteriae Sd197]	0	1	2	4.15	0.000430508	1076.27	yhbN	SDY_3381	20126.2	8.96	3.27904	-0.444324	0.059459	Unknown	27-28	1	SpI	27-28	PredHel=0	Topology=o	0	-	Cytoplasmic membrane
611	82778516	RNA polymerase, sigma(54 or 60) factor [Shigella dysenteriae Sd197]	0	1	6	15.03	0.000356609	891.522	rpoN	SDY_3383	54049.8	4.6	-33.2347	-0.447379	0.054507	Cytoplasmic	21-22	0	CYT	0	PredHel=0	Topology=o	0	-	Cytoplasmic
612	82778517	probable sigma-54 modulation protein [Shigella dysenteriae Sd197]	0	1	9	3.39	0.00237161	5929.02	yhbH	SDY_3384	10749.9	6.5	-0.536555	-0.397895	0.063158	Cytoplasmic	0	0	CYT	0	PredHel=0	Topology=o	0	-	Cytoplasmic
613	82778518	phosphotransferase system enzyme IIA [Shigella dysenteriae Sd197]	0	1	5	7.15	0.000624689	1561.72	ptsN	SDY_3385	17944.9	5.56	-3.74851	-0.166871	0.030675	Cytoplasmic	0	0	CYT	0	PredHel=0	Topology=o	0	Phosphotransferase system (PTS)	Cytoplasmic
614	82778523	sigma cross-reacting protein 27A [Shigella dysenteriae Sd197]	0	1	10	8.12	0.00110013	2750.32	yhbL	SDY_3390	23381.2	4.72	-11.8299	0.311364	0.036364	Cytoplasmic	0	0.005	CYT	0	PredHel=0	Topology=o	0	-	Cytoplasmic
615	82778529	hypothetical protein SDY_3396 [Shigella dysenteriae Sd197]	0	1	1	4.46	0.000200293	500.732	yhcH	SDY_3396	17064.1	5.08	-7.65495	-0.24026	0.058442	Unknown	19-20	0	CYT	0	PredHel=0	Topology=o	0	-	Cytoplasmic
616	82778531	putative enzyme [Shigella dysenteriae Sd197]	0	1	3	8.32	0.000322105	805.263	yhcJ	SDY_3398	24143.8	4.98	-8.74426	0.134934	0.026201	Unknown	0	0	CYT	0	PredHel=0	Topology=o	0	Aminosugars metabolism	Cytoplasmic
617	82778533	N-acetylneuraminate lyase [Shigella dysenteriae Sd197]	0	1	6	13.33	0.000402088	1005.22	nanA	SDY_3400	32592.3	5.61	-4.70254	-0.031313	0.080808	Unknown	19-20	0.06	CYT	0	PredHel=0	Topology=o	0	Aminosugars metabolism	Cytoplasmic
618	82778537	stringent starvation protein A [Shigella dysenteriae Sd197]	0	1	34	10.25	0.00296316	7407.9	sspA	SDY_3405	24320	5.22	-6.65018	-0.239623	0.09434	Cytoplasmic	0	0	CYT	0	PredHel=0	Topology=o	0	-	Cytoplasmic
619	82778539	50S ribosomal subunit protein L13 [Shigella dysenteriae Sd197]	0	1	3	7.62	0.000351695	879.237	rplM	SDY_3407	15957.8	9.91	10.6432	-0.565493	0.06338	Cytoplasmic	0	0	CYT	0	PredHel=0	Topology=o	0	-	Cytoplasmic
620	82778541	hypothetical protein SDY_3409 [Shigella dysenteriae Sd197]	0	1	9	8.31	0.000967478	2418.7	yhcB	SDY_3409	15220.6	5.65	-2.70949	-0.489552	0.08209	Unknown	22-23	0.022	CYT	0	PredHel=1	Topology=o4-26i	0	-	Cytoplasmic
621	82778542	serine endoprotease [Shigella dysenteriae Sd197]	0	1	9	20.45	0.000393142	982.854	degQ	SDY_3410	47217.2	5.76	-1.86705	0.055824	0.035165	Periplasmic	27-28	1	SpI	27-28	PredHel=1	Topology=i7-29o	0	-	Periplasmic
622	82778544	malate dehydrogenase [Shigella dysenteriae Sd197]	0	1	169	19.06	0.0079207	19801.8	mdh	SDY_3412	32325.1	5.61	-2.92073	0.219551	0.044872	Unknown (This protein may have multiple localization sites.)	17-18	0.495	SpI	17-18	PredHel=0	Topology=o	0	Citrate cycle (TCA cycle)	Cytoplasmic
623	82778545	repressor of arg regulon [Shigella dysenteriae Sd197]	0	1	1	5.92	0.000150896	377.24	argR	SDY_3413	16993.9	4.93	-4.93447	-0.007051	0.064103	Cytoplasmic	0	0	CYT	0	PredHel=0	Topology=o	0	-	Cytoplasmic
624	82778547	hypothetical protein SDY_3415 [Shigella dysenteriae Sd197]	0	1	2	3.67	0.000486815	1217.04	yhcO	SDY_3415	10765.7	4.48	-10.7055	-0.347778	0.133333	Cytoplasmic	0	0	CYT	0	PredHel=0	Topology=o	0	-	Cytoplasmic
625	82778552	CsrA inhibitory activity suppressor [Shigella dysenteriae Sd197]	0	1	13	21.24	0.00054675	1366.87	tldD	SDY_3420	51330	4.93	-16.4885	-0.11788	0.060291	Cytoplasmic	0	0	CYT	0	PredHel=0	Topology=o	0	-	Cytoplasmic
626	82778555	hypothetical protein SDY_3423 [Shigella dysenteriae Sd197]	0	1	3	8.34	0.000321333	803.332	yhdE	SDY_3423	21375.5	5.22	-6.65696	-0.128934	0.050761	Cytoplasmic	18-19	0	CYT	0	PredHel=0	Topology=o	0	-	Cytoplasmic
627	82778560	putative dehydrogenase [Shigella dysenteriae Sd197]	0	1	11	13.72	0.000716207	1790.52	yhdH	SDY_3428	34660.3	5.63	-4.64438	-0.001543	0.058642	CytoplasmicMembrane	0	0	CYT	0	PredHel=0	Topology=o	0	-	Cytoplasmic
628	82778564	acetylCoA carboxylase, BCCP subunit [Shigella dysenteriae Sd197]	0	1	11	7.54	0.00130323	3258.08	accB	SDY_3432	16682.5	4.66	-8.92654	0.004487	0.038462	Unknown	49-50	0	CYT	0	PredHel=0	Topology=o	0	Fatty acid biosynthesis	Cytoplasmic
629	82778565	acetyl CoA carboxylase, biotin carboxylase subunit [Shigella dysenteriae Sd197]	0	1	17	24.75	0.000613583	1533.96	accC	SDY_3433	49318.9	6.65	-1.21425	-0.173274	0.066815	Cytoplasmic	0	0	CYT	0	PredHel=0	Topology=o	0	Fatty acid biosynthesis	Cytoplasmic
630	82778579	dehydroshikimate reductase [Shigella dysenteriae Sd197]	0	1	2	12.32	0.000145017	362.543	aroE	SDY_3458	29493.7	5.48	-7.37679	0.083088	0.077206	Cytoplasmic	14-15	0	CYT	0	PredHel=0	Topology=o	0	Phenylalanine, tyrosine and tryptophan biosynthesis	Cytoplasmic
631	82778584	peptide deformylase [Shigella dysenteriae Sd197]	0	1	9	7.06	0.00113877	2846.94	def	SDY_3463	19327.8	5.23	-6.68909	-0.289941	0.029586	Cytoplasmic	0	0	CYT	0	PredHel=0	Topology=o	0	-	Cytoplasmic
632	82778585	10-formyltetrahydrofolate:L-methionyl-tRNA(fMet) N-formyltransferase [Shigella dysenteriae Sd197]	0	1	13	14.62	0.00079432	1985.8	fmt	SDY_3464	34125.1	5.55	-3.82819	-0.060318	0.053968	Unknown	16-17	0	CYT	0	PredHel=0	Topology=o	0	Methionine metabolism	Cytoplasmic
633	82778591	RNA polymerase, alpha subunit [Shigella dysenteriae Sd197]	0	1	33	17.09	0.00172493	4312.33	rpoA	SDY_3471	36538.4	5.03	-16.3845	-0.230699	0.030395	Cytoplasmic	0	0	CYT	0	PredHel=0	Topology=o	0	RNA polymerase	Cytoplasmic
634	82778594	30S ribosomal subunit protein S13 [Shigella dysenteriae Sd197]	0	1	19	7.89	0.00215118	5377.95	rpsM	SDY_3474	13098.9	10.78	14.2355	-0.404237	0.025424	Cytoplasmic	30-31	0	CYT	0	PredHel=0	Topology=o	0	-	Cytoplasmic
635	82778597	50S ribosomal subunit protein L15 [Shigella dysenteriae Sd197]	0	1	5	9.86	0.000452994	1132.49	rplO	SDY_3477	14965.8	11.18	16.1012	-0.252083	0.034722	Cytoplasmic	0	0	CYT	0	PredHel=0	Topology=o	0	-	Cytoplasmic
636	82778598	50S ribosomal subunit protein L30 [Shigella dysenteriae Sd197]	0	1	14	4.32	0.00289497	7237.42	rpmD	SDY_3478	6541.56	10.96	6.18602	-0.137288	0.016949	Cytoplasmic	35-36	0.007	CYT	0	PredHel=0	Topology=i	0	-	Cytoplasmic
637	82778599	30S ribosomal subunit protein S5 [Shigella dysenteriae Sd197]	0	1	20	9.2	0.00194197	4854.92	rpsE	SDY_3479	17574.6	10.11	9.37676	-0.11497	0.035928	Unknown	0	0	CYT	0	PredHel=0	Topology=o	0	-	Cytoplasmic
638	82778600	50S ribosomal subunit protein L18 [Shigella dysenteriae Sd197]	0	1	3	6.04	0.000443695	1109.24	rplR	SDY_3480	12769.1	10.42	10.2809	-0.394872	0.051282	Cytoplasmic	50-51	0	CYT	0	PredHel=0	Topology=i	0	-	Cytoplasmic
639	82778601	50S ribosomal subunit protein L6 [Shigella dysenteriae Sd197]	0	1	37	10.13	0.00326281	8157.03	rplF	SDY_3481	18903	9.71	9.23665	-0.227119	0.050847	Cytoplasmic	21-22	0	CYT	0	PredHel=0	Topology=o	0	-	Cytoplasmic
640	82778602	30S ribosomal subunit protein S8, and regulator [Shigella dysenteriae Sd197]	0	1	6	9.06	0.000591593	1478.98	rpsH	SDY_3482	14126	9.44	4.9668	-0.1	0.046154	Cytoplasmic	19-20	0	CYT	0	PredHel=0	Topology=o	0	-	Cytoplasmic
641	82778604	50S ribosomal subunit protein L5 [Shigella dysenteriae Sd197]	0	1	15	12.62	0.00106177	2654.43	rplE	SDY_3484	20300.8	9.49	7.06203	-0.282123	0.094972	Cytoplasmic	0	0	CYT	0	PredHel=0	Topology=o	0	-	Cytoplasmic
642	82778605	50S ribosomal subunit protein L24 [Shigella dysenteriae Sd197]	0	1	45	6.27	0.00641128	16028.2	rplX	SDY_3485	11289.7	10.21	11.0981	-0.348077	0.048077	Unknown	0	0	CYT	0	PredHel=0	Topology=i	0	-	Cytoplasmic
643	82778606	50S ribosomal subunit protein L14 [Shigella dysenteriae Sd197]	0	1	6	6.59	0.000813328	2033.32	rplN	SDY_3486	13540.5	10.43	12.0093	-0.127642	0.03252	Unknown	33-34	0	CYT	0	PredHel=0	Topology=o	0	-	Cytoplasmic
644	82778608	50S ribosomal subunit protein L29 [Shigella dysenteriae Sd197]	0	1	5	2.67	0.00167286	4182.14	rpmC	SDY_3488	7301.27	9.98	4.10012	-0.619048	0.015873	Cytoplasmic	0	0	CYT	0	PredHel=0	Topology=i	0	-	Cytoplasmic
645	82778610	30S ribosomal subunit protein S3 [Shigella dysenteriae Sd197]	0	1	8	8.25	0.000866235	2165.59	rpsC	SDY_3490	25982.2	10.27	19.3852	-0.421888	0.055794	Cytoplasmic	0	0	CYT	0	PredHel=0	Topology=o	0	-	Cytoplasmic
646	82778611	50S ribosomal subunit protein L22 [Shigella dysenteriae Sd197]	0	1	11	7.23	0.00135911	3397.77	rplV	SDY_3491	12225.8	10.23	10.3701	-0.349091	0.018182	Cytoplasmic	0	0	CYT	0	PredHel=0	Topology=i	0	-	Cytoplasmic
647	82778612	30S ribosomal subunit protein S19 [Shigella dysenteriae Sd197]	0	1	7	3.94	0.00158709	3967.73	rpsS	SDY_3492	10429.9	10.52	12.4574	-0.619565	0.065217	Unknown	53-54	0	CYT	0	PredHel=0	Topology=o	0	-	Cytoplasmic
648	82778613	50S ribosomal subunit protein L2 [Shigella dysenteriae Sd197]	0	1	7	13.48	0.000463882	1159.71	rplB	SDY_3493	29831.2	10.93	33.7396	-0.708059	0.043956	Unknown	0	0	CYT	0	PredHel=0	Topology=o	0	-	Cytoplasmic
649	82778615	50S ribosomal subunit protein L4 [Shigella dysenteriae Sd197]	0	1	7	10.78	0.000580068	1450.17	rplD	SDY_3495	22085.6	9.72	8.29296	-0.235323	0.049751	Unknown	20-21	0	CYT	0	PredHel=0	Topology=o	0	-	Cytoplasmic
650	82778616	50S ribosomal subunit protein L3 [Shigella dysenteriae Sd197]	0	1	10	11.23	0.000795463	1988.66	rplC	SDY_3496	22242.6	9.9	10.2915	-0.234928	0.052632	Unknown	0	0	CYT	0	PredHel=0	Topology=o	0	-	Cytoplasmic
651	82778617	30S ribosomal subunit protein S10 [Shigella dysenteriae Sd197]	0	1	14	7.86	0.00159113	3977.82	rpsJ	SDY_3497	11735.1	9.68	3.28453	-0.352427	0.029126	Unknown	0	0	CYT	0	PredHel=0	Topology=i	0	-	Cytoplasmic
652	82778618	bacterioferrin [Shigella dysenteriae Sd197]	0	1	50	9.82	0.0045484	11371	bfr	SDY_3498	18337.4	4.64	-14.5169	-0.306329	0.075949	Cytoplasmic	0	0	CYT	0	PredHel=0	Topology=o	0	-	Cytoplasmic
653	82778620	protein chain elongation factor EF-Tu [Shigella dysenteriae Sd197]	0	1	241	22.91	0.00939705	23492.6	tufA	SDY_3500	43281.9	5.3	-14.0704	-0.190101	0.063452	Cytoplasmic	47-48	0.001	CYT	0	PredHel=0	Topology=o	0	-	Cytoplasmic
654	82778621	GTP-binding protein chain elongation factor EF-G [Shigella dysenteriae Sd197]	0	1	201	36.56	0.00491122	12278.1	fusA	SDY_3501	77578.2	5.24	-22.665	-0.285511	0.069602	Cytoplasmic	0	0	CYT	0	PredHel=0	Topology=o	0	-	Cytoplasmic
655	82778622	30S ribosomal subunit protein S7 [Shigella dysenteriae Sd197]	0	1	7	7.48	0.000835981	2089.95	rpsG	SDY_3502	17569.6	10.3	12.2011	-0.480128	0.051282	Unknown	0	0	CYT	0	PredHel=0	Topology=o	0	-	Cytoplasmic
656	82778628	FKBP-type peptidyl-prolyl cis-trans isomerase [Shigella dysenteriae Sd197]	0	1	29	13.12	0.00197453	4936.33	fkpA	SDY_3508	28321.1	8.69	3.11798	-0.427652	0.064394	Periplasmic	25-26	1	SpI	25-26	PredHel=0	Topology=o	0	-	Periplasmic
657	82778629	host factor for lysis of phiX174 infection [Shigella dysenteriae Sd197]	0	1	5	4.22	0.00105842	2646.05	slyX	SDY_3509	8214.02	4.89	-5.71028	-0.477778	0.027778	Cytoplasmic	0	0	CYT	0	PredHel=0	Topology=o	0	-	Cytoplasmic
658	82778630	FKBP-type peptidyl-prolyl cis-trans isomerase [Shigella dysenteriae Sd197]	0	1	13	5.05	0.0022996	5748.99	slyD	SDY_3510	20307.6	4.74	-23.6874	-0.308854	0.041667	Cytoplasmic	17-18	0	CYT	0	PredHel=0	Topology=o	0	-	Cytoplasmic
659	82778638	cyclic AMP receptor protein [Shigella dysenteriae Sd197]	0	1	27	13.29	0.00181484	4537.1	crp	SDY_3519	23639.7	8.38	2.4328	-0.21	0.061905	Cytoplasmic	0	0	CYT	0	PredHel=0	Topology=o	0	-	Cytoplasmic
660	82778644	peptidyl-prolyl cis-trans isomerase A [Shigella dysenteriae Sd197]	0	1	2	7.5	0.000238215	595.537	ppiA	SDY_3525	20488.5	8.8	2.36928	-0.124211	0.084211	Periplasmic	24-25	1	SpI	24-25	PredHel=0	Topology=o	0	-	Periplasmic
661	82778651	glutamate decarboxylase isozyme [Shigella dysenteriae Sd197]	0	1	15	19.96	0.000671321	1678.3	gadA	SDY_3532	52399.1	5.87	-6.5389	-0.240517	0.105603	Periplasmic	24-25	0	CYT	0	PredHel=0	Topology=o	0	-	Periplasmic
662	82778661	hypothetical protein SDY_3543 [Shigella dysenteriae Sd197]	0	1	8	1.74	0.00410715	10267.9	hdeA	SDY_3543	11857.1	5.06	-2.07897	-0.208182	0.054545	Unknown	21-22	1	SpI	21-22	PredHel=1	Topology=o4-22i	0	-	Cytoplasmic membrane
663	82778662	hypothetical protein SDY_3544 [Shigella dysenteriae Sd197]	0	1	11	6.55	0.00150021	3750.52	hdeB	SDY_3544	12503.9	6.55	0.0066354	-0.249107	0.089286	Unknown	33-34	1	SpI	33-34	PredHel=1	Topology=i13-32o	0	-	Cytoplasmic membrane
664	82778678	glutathione oxidoreductase [Shigella dysenteriae Sd197]	0	1	17	19.31	0.000786442	1966.1	gor	SDY_3562	48780.6	5.64	-10.9504	-0.109556	0.075556	Cytoplasmic	0	0.056	CYT	0	PredHel=0	Topology=o	0	Glutamate metabolism	Cytoplasmic
665	82778679	hypothetical protein SDY_3563 [Shigella dysenteriae Sd197]	0	1	4	16.93	0.000211058	527.646	yhiR	SDY_3563	31959.5	8.59	3.02227	-0.415357	0.085714	Cytoplasmic	0	0	CYT	0	PredHel=0	Topology=o	0	-	Cytoplasmic
666	82778680	oligopeptidase A [Shigella dysenteriae Sd197]	0	1	64	35.56	0.00160775	4019.37	prlC	SDY_3564	77308.4	5.12	-27.6268	-0.417206	0.111765	Cytoplasmic	0	0	CYT	0	PredHel=0	Topology=o	0	-	Cytoplasmic
667	82778683	universal stress protein; broad regulatory function? [Shigella dysenteriae Sd197]	0	1	36	3.95	0.00814151	20353.8	uspA	SDY_3567	16065.8	5.11	-8.39421	-0.055556	0.055556	Cytoplasmic	0	0	CYT	0	PredHel=0	Topology=o	0	-	Cytoplasmic
668	82778690	glycogen phosphorylase [Shigella dysenteriae Sd197]	0	1	7	36.99	0.000169049	422.623	glgP	SDY_3574	93169.1	5.57	-21.7774	-0.33865	0.100613	Unknown	18-19	0	CYT	0	PredHel=0	Topology=o	0	Starch and sucrose metabolism	Cytoplasmic
669	82778692	glucose-1-phosphate adenylyltransferase [Shigella dysenteriae Sd197]	0	1	24	19.99	0.0010725	2681.26	glgC	SDY_3576	48695.8	5.77	-7.44195	-0.266589	0.083527	Cytoplasmic	34-35	0	CYT	0	PredHel=0	Topology=o	0	Starch and sucrose metabolism	Cytoplasmic
670	82778694	1,4-alpha-glucan branching enzyme [Shigella dysenteriae Sd197]	0	1	5	33.4	0.000133728	334.321	glgB	SDY_3578	84316.7	5.91	-17.0112	-0.515659	0.130495	Unknown	26-27	0	CYT	0	PredHel=0	Topology=o	0	Starch and sucrose metabolism	Cytoplasmic
671	82778695	aspartate-semialdehyde dehydrogenase [Shigella dysenteriae Sd197]	0	1	13	12.92	0.000898836	2247.09	asd	SDY_3579	39958.3	5.49	-5.68751	-0.020709	0.06812	Unknown	22-23	0	CYT	0	PredHel=0	Topology=o	0	Glycine, serine and threonine metabolism	Cytoplasmic
672	82778707	putative regulator [Shigella dysenteriae Sd197]	0	1	6	14.5	0.000369643	924.109	yhhX	SDY_3591	38739.5	6.12	-4.91993	-0.346957	0.104348	Cytoplasmic	0	0	CYT	0	PredHel=0	Topology=o	0	-	Cytoplasmic
673	82778711	hypothetical protein SDY_3596 [Shigella dysenteriae Sd197]	0	1	7	7.79	0.000802713	2006.78	yhhA	SDY_3596	16593.3	10.89	6.185	-1.04658	0.020548	Unknown	17-18	0.998	SpI	17-18	PredHel=0	Topology=o	0	-	Cytoplasmic membrane
674	82778723	hypothetical protein SDY_3610 [Shigella dysenteriae Sd197]	0	1	5	6.47	0.000690344	1725.86	yhhK	SDY_3610	14558	7.9	1.06166	-0.414961	0.086614	Cytoplasmic	0	0	CYT	0	PredHel=0	Topology=o	0	-	Cytoplasmic
675	82778724	high-affinity amino acid transport system periplasmic binding protein [Shigella dysenteriae Sd197]	0	1	7	16.22	0.00038552	963.8	livJ	SDY_3611	41340.5	6.25	-1.65535	-0.168912	0.069948	Periplasmic	42-43	1	SpI	42-43	PredHel=0	Topology=o	0	-	Periplasmic
676	82778728	cell division membrane protein [Shigella dysenteriae Sd197]	0	1	8	24.07	0.000296902	742.256	ftsY	SDY_3615	54711.3	4.47	-50.401	-0.351606	0.048193	CytoplasmicMembrane	19-20	0	CYT	0	PredHel=0	Topology=o	0	-	Cytoplasmic membrane
677	82778732	zinc-transporting ATPase [Shigella dysenteriae Sd197]	0	1	2	28.09	6.36031e-05	159.008	zntA	SDY_3620	76892.8	5.84	-7.40616	0.280738	0.040984	CytoplasmicMembrane	42-43	0	CYT	0	PredHel=5	Topology=i147-169o189-211i350-372o387-409i690-712o	0	-	Outer membrane
678	82778735	hypothetical protein SDY_3623 [Shigella dysenteriae Sd197]	0	1	3	11.11	0.000241216	603.041	-	SDY_3623	22130.5	5.69	-1.84804	-0.229189	0.021622	Unknown	37-38	0.026	SpII	37-38	PredHel=0	Topology=o	0	-	Outer membrane
679	82778759	sn-glycerol-3-phosphate dehydrogenase (aerobic) [Shigella dysenteriae Sd197]	0	1	12	30.13	0.00035578	889.451	glpD	SDY_3649	56746.4	6.96	0.279374	-0.379641	0.097804	Cytoplasmic	19-20	0.033	CYT	0	PredHel=0	Topology=o	0	Glycerophospholipid metabolism	Cytoplasmic
680	82778767	maltodextrin phosphorylase [Shigella dysenteriae Sd197]	0	1	9	44.94	0.0001789	447.249	malP	SDY_3659	90482.1	6.95	0.0308794	-0.343413	0.096612	Unknown	0	0	CYT	0	PredHel=0	Topology=o	0	Starch and sucrose metabolism	Cytoplasmic
681	82778768	4-alpha-glucanotransferase [Shigella dysenteriae Sd197]	0	1	4	32.33	0.000110523	276.308	malQ	SDY_3660	78512.5	6.22	-5.84331	-0.39755	0.100865	Cytoplasmic	22-23	0.44	SpI	22-23	PredHel=0	Topology=o	0	Starch and sucrose metabolism	Cytoplasmic
682	82778770	hypothetical protein SDY_3662 [Shigella dysenteriae Sd197]	0	1	16	7.03	0.00203313	5082.82	yhgI	SDY_3662	20996.9	4.52	-14.7871	-0.256021	0.068063	Cytoplasmic	17-18	0	CYT	0	PredHel=0	Topology=o	0	-	Cytoplasmic
683	82778776	hypothetical protein SDY_3669 [Shigella dysenteriae Sd197]	0	1	16	42.42	0.000336937	842.343	yhgF	SDY_3669	81418.2	5.91	-9.67058	-0.346216	0.054054	Unknown	0	0	CYT	0	PredHel=0	Topology=o	0	-	Cytoplasmic
684	82778778	response regulator affecting transcription of ompC and ompF [Shigella dysenteriae Sd197]	0	1	15	14.81	0.000904765	2261.91	ompR	SDY_3671	27352.6	6.04	-1.73341	-0.345607	0.062762	Cytoplasmic	0	0	CYT	0	PredHel=0	Topology=o	0	-	Cytoplasmic
685	82778780	phosphoenolpyruvate carboxykinase [Shigella dysenteriae Sd197]	0	1	94	28.15	0.00298297	7457.43	pckA	SDY_3673	59712.2	5.54	-9.35463	-0.321482	0.1	Cytoplasmic	0	0	CYT	0	PredHel=0	Topology=o	0	Citrate cycle (TCA cycle)	Cytoplasmic
686	82778785	hypothetical protein SDY_3678 [Shigella dysenteriae Sd197]	0	1	3	5.85	0.000458105	1145.26	yrfH	SDY_3678	15495.2	9.93	9.2942	-0.941353	0.052632	Unknown	0	0	CYT	0	PredHel=0	Topology=o	0	-	Cytoplasmic
687	82778789	peptidoglycan synthetase [Shigella dysenteriae Sd197]	0	1	5	43.38	0.000102963	257.407	mrcA	SDY_3682	94529.6	6.43	-2.21255	-0.256527	0.09324	Unknown (This protein may have multiple localization sites.)	32-33	0.75	TMH	0	PredHel=1	Topology=i12-34o	0	-	Cytoplasmic membrane
688	82778795	Shikimate kinase [Shigella dysenteriae Sd197]	0	1	12	11.61	0.000923313	2308.28	aroK	SDY_3689	19537.3	5.26	-4.78262	-0.621387	0.046243	Cytoplasmic	25-26	0.007	CYT	0	PredHel=0	Topology=o	0	Phenylalanine, tyrosine and tryptophan biosynthesis	Cytoplasmic
689	82778796	3-dehydroquinate synthase [Shigella dysenteriae Sd197]	0	1	7	17.95	0.000348364	870.91	aroB	SDY_3690	38902.6	5.81	-5.45788	0.169061	0.058011	Cytoplasmic	0	0	CYT	0	PredHel=0	Topology=o	0	Phenylalanine, tyrosine and tryptophan biosynthesis	Cytoplasmic
690	82778797	hypothetical protein SDY_3691 [Shigella dysenteriae Sd197]	0	1	10	16.23	0.000550404	1376.01	damX	SDY_3691	45757.4	5.68	-2.85182	-0.91953	0.028235	Unknown	0	0	CYT	0	PredHel=1	Topology=i96-118o	0	-	Cytoplasmic membrane
691	82778800	phosphoglycolate phosphatase [Shigella dysenteriae Sd197]	0	1	3	7.34	0.000365111	912.778	gph	SDY_3694	27402.2	4.67	-12.744	-0.083333	0.071429	Unknown	26-27	0	CYT	0	PredHel=0	Topology=o	0	Glyoxylate and dicarboxylate metabolism	Cytoplasmic
692	82778801	tryptophan tRNA synthetase [Shigella dysenteriae Sd197]	0	1	16	15.58	0.000917386	2293.47	trpS	SDY_3695	37422.4	6.26	-2.42368	-0.319761	0.083832	Cytoplasmic	17-18	0	CYT	0	PredHel=0	Topology=o	0	Tryptophan metabolism	Cytoplasmic
693	82778818	phosphoribosylaminoimidazolecarboxamideformyltransferase [Shigella dysenteriae Sd197]	0	1	12	32.14	0.00033353	833.825	purH	SDY_3720	57384.8	5.39	-13.2472	-0.135161	0.068053	Cytoplasmic	26-27	0	CYT	0	PredHel=0	Topology=o	0	Purine metabolism	Cytoplasmic
694	82778819	phosphoribosylglycinamide synthetase [Shigella dysenteriae Sd197]	0	1	4	20.51	0.000174218	435.546	purD	SDY_3721	45871.5	5	-19.2523	-0.054312	0.065268	Cytoplasmic	16-17	0	CYT	0	PredHel=0	Topology=o	0	Purine metabolism	Cytoplasmic
695	82778824	DNA-binding protein HU-alpha [Shigella dysenteriae Sd197]	0	1	92	4.65	0.017674	44185	hupA	SDY_3726	9534.58	9.57	4.1	-0.227778	0.033333	Unknown	0	0	CYT	0	PredHel=0	Topology=o	0	-	Cytoplasmic
696	82778825	hypothetical protein SDY_3727 [Shigella dysenteriae Sd197]	0	1	6	12.44	0.000430855	1077.14	yjaG	SDY_3727	22650.9	4.49	-19.7248	-0.252041	0.086735	Cytoplasmic	0	0	CYT	0	PredHel=0	Topology=o	0	-	Cytoplasmic
697	82778827	uroporphyrinogen decarboxylase [Shigella dysenteriae Sd197]	0	1	7	16.97	0.000368482	921.204	hemE	SDY_3729	39262.7	5.88	-5.32818	-0.14096	0.087571	Unknown	0	0	CYT	0	PredHel=0	Topology=o	0	Porphyrin and chlorophyll metabolism	Cytoplasmic
698	82778829	putative transcriptional regulator [Shigella dysenteriae Sd197]	0	1	2	5.55	0.000321912	804.779	yjaE	SDY_3731	18230.2	5.65	-4.4839	-0.308861	0.088608	Unknown	0	0	CYT	0	PredHel=0	Topology=o	0	-	Cytoplasmic
699	82778837	RNA polymerase, beta prime subunit [Shigella dysenteriae Sd197]	0	1	85	71.11	0.0010678	2669.49	rpoC	SDY_3740	155182	7.08	0.424269	-0.240156	0.055437	Cytoplasmic	0	0	CYT	0	PredHel=0	Topology=o	0	RNA polymerase	Cytoplasmic
700	82778838	RNA polymerase, beta subunit [Shigella dysenteriae Sd197]	0	1	69	73.57	0.000837815	2094.54	rpoB	SDY_3741	150641	5.15	-42.3719	-0.394486	0.067809	Cytoplasmic	0	0	CYT	0	PredHel=0	Topology=o	0	RNA polymerase	Cytoplasmic
701	82778839	50S ribosomal subunit protein L7\L12 [Shigella dysenteriae Sd197]	0	1	45	6.27	0.00641128	16028.2	rplL	SDY_3742	12294.6	4.6	-7.97338	0.295041	0.016529	Unknown (This protein may have multiple localization sites.)	0	0.001	CYT	0	PredHel=0	Topology=o	0	-	Cytoplasmic
702	82778840	50S ribosomal subunit protein L10 [Shigella dysenteriae Sd197]	0	1	18	9.6	0.00167495	4187.37	rplJ	SDY_3743	17710.8	9.04	3.06834	0.045455	0.054545	Unknown	0	0	CYT	0	PredHel=0	Topology=o	0	-	Cytoplasmic
703	82778841	50S ribosomal subunit protein L1 [Shigella dysenteriae Sd197]	0	1	71	11.82	0.00536588	13414.7	rplA	SDY_3744	24728.6	9.64	9.19915	-0.108547	0.029915	Unknown	0	0	CYT	0	PredHel=0	Topology=o	0	-	Cytoplasmic
704	82778842	50S ribosomal subunit protein L11 [Shigella dysenteriae Sd197]	0	1	24	7.51	0.00285477	7136.92	rplK	SDY_3745	14874.7	9.64	6.96154	-0.061268	0.042254	Unknown	29-30	0.076	CYT	0	PredHel=0	Topology=i	0	-	Cytoplasmic
705	82778843	component in transcription antitermination [Shigella dysenteriae Sd197]	0	1	17	9.13	0.00166333	4158.32	nusG	SDY_3746	20530.7	6.34	-0.698406	-0.39116	0.088398	Cytoplasmic	0	0	CYT	0	PredHel=0	Topology=o	0	-	Cytoplasmic
706	82778878	phosphoenolpyruvate carboxylase [Shigella dysenteriae Sd197]	0	1	13	49.92	0.000232632	581.579	ppc	SDY_3791	99089	5.52	-16.0496	-0.271121	0.06795	Unknown	20-21	0	CYT	0	PredHel=0	Topology=o	0	Pyruvate metabolism	Cytoplasmic
707	82778879	acetylornithine deacetylase [Shigella dysenteriae Sd197]	0	1	8	11.71	0.000610285	1525.71	argE	SDY_3792	42305.7	5.61	-12.77	-0.187728	0.073107	Cytoplasmic	27-28	0.038	CYT	0	PredHel=0	Topology=o	0	Urea cycle and metabolism of amino groups	Cytoplasmic
708	82778881	acetylglutamate kinase [Shigella dysenteriae Sd197]	0	1	3	11.28	0.000237581	593.953	argB	SDY_3794	27200.7	5.38	-5.56436	0.216731	0.027237	Unknown	16-17	0	CYT	0	PredHel=0	Topology=o	0	-	Cytoplasmic
709	82778882	argininosuccinate lyase [Shigella dysenteriae Sd197]	0	1	5	23.72	0.000188302	470.755	argH	SDY_3795	50283.3	5.11	-15.4342	-0.178775	0.063457	Unknown	0	0	CYT	0	PredHel=0	Topology=o	0	Urea cycle and metabolism of amino groups	Cytoplasmic
710	82778883	OxyR [Shigella dysenteriae Sd197]	0	1	5	14.21	0.000314323	785.807	oxyR	SDY_3796	34274.7	5.96	-6.13412	-0.087869	0.055738	Cytoplasmic	0	0	CYT	0	PredHel=0	Topology=o	0	-	Cytoplasmic
711	82778884	putative oxidoreductase [Shigella dysenteriae Sd197]	0	1	7	21.16	0.000295517	738.792	udhA	SDY_3797	49402.2	6.28	-5.50118	-0.21824	0.081545	Cytoplasmic	0	0	CYT	0	PredHel=0	Topology=o	0	-	Cytoplasmic
712	82778888	50S ribosomal subunit protein L31 [Shigella dysenteriae Sd197]	0	1	3	3.84	0.000697895	1744.74	rpmE	SDY_3801	7870.77	9.46	6.0956	-0.648572	0.071429	Unknown	23-24	0	CYT	0	PredHel=0	Topology=i	0	-	Cytoplasmic
713	82778892	heat shock protein hslVU, proteasome-related peptidase subunit [Shigella dysenteriae Sd197]	0	1	8	6.05	0.00118123	2953.07	hslV	SDY_3805	19092.1	5.96	-2.56903	-0.020455	0.056818	Cytoplasmic	0	0	CYT	0	PredHel=0	Topology=o	0	-	Cytoplasmic
714	82778893	heat shock protein hslVU, ATPase subunit [Shigella dysenteriae Sd197]	0	1	17	25.55	0.000594371	1485.93	hslU	SDY_3806	49557.9	5.24	-13.3684	-0.360948	0.038375	Cytoplasmic	0	0	CYT	0	PredHel=0	Topology=o	0	-	Cytoplasmic
715	82778903	hypothetical protein SDY_3816 [Shigella dysenteriae Sd197]	0	1	5	6.12	0.000729824	1824.56	yiiU	SDY_3816	9634.53	4.69	-7.79267	-0.980247	0.024691	Cytoplasmic	0	0	CYT	0	PredHel=0	Topology=o	0	-	Cytoplasmic
716	82778905	glycerol kinase [Shigella dysenteriae Sd197]	0	1	12	25.18	0.000425721	1064.3	glpK	SDY_3818	56227.6	5.43	-11.3425	-0.291833	0.089641	Cytoplasmic	0	0	CYT	0	PredHel=0	Topology=o	0	Glycerolipid metabolism	Cytoplasmic
717	82778908	putative regulator [Shigella dysenteriae Sd197]	0	1	5	5.06	0.000882712	2206.78	yiiT	SDY_3821	16274.5	6.37	-1.43956	-0.207747	0.06338	Cytoplasmic	0	0	CYT	0	PredHel=0	Topology=o	0	-	Cytoplasmic
718	82778909	hypothetical protein SDY_3822 [Shigella dysenteriae Sd197]	0	1	6	5.36	0.000999968	2499.92	yiiS	SDY_3822	11740.8	4.8	-4.20721	0.019626	0.093458	Unknown	0	0	CYT	0	PredHel=0	Topology=i	0	-	Cytoplasmic
719	82778913	triosephosphate isomerase [Shigella dysenteriae Sd197]	0	1	19	11.14	0.00152359	3808.98	tpiA	SDY_3826	26970.7	5.64	-6.37436	0.010196	0.05098	Unknown	39-40	0	CYT	0	PredHel=0	Topology=o	0	Glycolysis / Gluconeogenesis	Cytoplasmic
720	82778917	6-phosphofructokinase I [Shigella dysenteriae Sd197]	0	1	13	15.96	0.000727629	1819.07	pfkA	SDY_3831	34840.7	5.47	-7.59533	6.86951e-17	0.06875	Cytoplasmic	0	0.001	CYT	0	PredHel=0	Topology=o	0	Glycolysis / Gluconeogenesis	Cytoplasmic
721	82778920	transcriptional regulator in 2-component system [Shigella dysenteriae Sd197]	0	1	5	9.46	0.000472149	1180.37	cpxR	SDY_3834	26311.2	5.39	-7.33005	-0.344397	0.047414	Cytoplasmic	0	0	CYT	0	PredHel=0	Topology=o	0	-	Cytoplasmic
722	82778922	hypothetical protein SDY_3836 [Shigella dysenteriae Sd197]	0	1	9	10.99	0.000731551	1828.88	yiiM	SDY_3836	26619.2	5.9	-3.519	-0.430357	0.107143	Unknown	0	0	CYT	0	PredHel=0	Topology=o	0	-	Cytoplasmic
723	82778924	superoxide dismutase, manganese [Shigella dysenteriae Sd197]	0	1	24	9.06	0.00236637	5915.93	sodA	SDY_3838	23092.2	6.45	-1.25432	-0.419903	0.116505	Unknown	0	0	CYT	0	PredHel=0	Topology=o	0	-	Cytoplasmic
724	82778932	affects formate dehydrogenase-N [Shigella dysenteriae Sd197]	0	1	2	9.3	0.000192109	480.272	fdhD	SDY_3848	30560.8	5.84	-4.63898	-0.162094	0.057762	Cytoplasmic	0	0	CYT	0	PredHel=0	Topology=o	0	-	Cytoplasmic
725	82778933	formate dehydrogenase-O, major subunit [Shigella dysenteriae Sd197]	0	1	20	52.13	0.000342722	856.805	fdoG	SDY_3849	112545	6.88	-0.639102	-0.351034	0.106404	Periplasmic	33-34	1	SpI	33-34	PredHel=0	Topology=o	0	Glyoxylate and dicarboxylate metabolism	Periplasmic
726	82778934	formate dehydrogenase-O, iron-sulfur subunit [Shigella dysenteriae Sd197]	0	1	8	13.74	0.000520119	1300.3	fdoH	SDY_3850	33131.2	5.17	-11.9505	-0.368333	0.08	CytoplasmicMembrane	23-24	0	CYT	0	PredHel=0	Topology=o	0	Glyoxylate and dicarboxylate metabolism	Cytoplasmic membrane
727	82778942	putative phosphatase [Shigella dysenteriae Sd197]	0	1	4	8.39	0.00042589	1064.73	yihX	SDY_3858	23559.9	5.41	-9.15264	-0.157789	0.105528	Cytoplasmic	0	0	CYT	0	PredHel=0	Topology=o	0	-	Cytoplasmic
728	82778955	putative GTP-binding factor [Shigella dysenteriae Sd197]	0	1	12	22.54	0.000475584	1188.96	yihK	SDY_3872	67352.9	5.16	-20.9081	-0.294069	0.059308	Unknown (This protein may have multiple localization sites.)	0	0	CYT	0	PredHel=0	Topology=o	0	-	Cytoplasmic
729	82778956	glutamine synthetase [Shigella dysenteriae Sd197]	0	1	25	22.04	0.00101328	2533.19	glnA	SDY_3873	51901.6	5.26	-18.6645	-0.292111	0.089552	Cytoplasmic	0	0	CYT	0	PredHel=0	Topology=o	0	Glutamate metabolism	Cytoplasmic
730	82778960	hypothetical protein SDY_3877 [Shigella dysenteriae Sd197]	0	1	5	10.13	0.000440921	1102.3	yihI	SDY_3877	18969.4	6.87	0.267015	-1.3494	0.011905	Unknown	56-57	0	CYT	0	PredHel=0	Topology=o	0	-	Cytoplasmic
731	82778962	PolA [Shigella dysenteriae Sd197]	0	1	15	42.79	0.000313147	782.868	polA	SDY_3879	103143	5.43	-24.0539	-0.273168	0.067888	Unknown	24-25	0	CYT	0	PredHel=0	Topology=o	0	Purine metabolism	Cytoplasmic
732	82778967	protein disulfide isomerase I [Shigella dysenteriae Sd197]	0	1	6	10.28	0.000521384	1303.46	dsbA	SDY_3885	23069.6	5.95	-1.80268	-0.125962	0.105769	Periplasmic	19-20	1	SpI	19-20	PredHel=0	Topology=o	0	-	Periplasmic
733	82778968	hypothetical protein SDY_3886 [Shigella dysenteriae Sd197]	0	1	2	16.76	0.0001066	266.499	yihE	SDY_3886	38109.9	4.93	-15.2738	-0.316768	0.125	Cytoplasmic	0	0	CYT	0	PredHel=0	Topology=o	0	-	Cytoplasmic
734	82778969	hypothetical protein SDY_3887 [Shigella dysenteriae Sd197]	0	1	14	5.95	0.00210189	5254.74	yihD	SDY_3887	10272.6	5.18	-2.94025	-0.423595	0.067416	Cytoplasmic	0	0	CYT	0	PredHel=0	Topology=i	0	-	Cytoplasmic
735	82778975	proline dipeptidase [Shigella dysenteriae Sd197]	0	1	37	18.29	0.00180712	4517.81	pepQ	SDY_3898	50189.3	5.6	-14.3645	-0.229797	0.103837	Cytoplasmic	0	0	CYT	0	PredHel=0	Topology=o	0	-	Cytoplasmic
736	82778976	3-hydroxyacyl-CoA dehydrogenase\3-hydroxybutyryl-CoA epimerase\delta(3)-cis-delta(2)-trans-enoyl-CoA isomerase\enoyl-CoA hydratase [Shigella dysenteriae Sd197]	0	1	27	39.41	0.000612008	1530.02	fadB	SDY_3899	79587.8	5.73	-10.0498	-0.080933	0.076818	CytoplasmicMembrane	0	0	CYT	0	PredHel=0	Topology=o	0	Fatty acid elongation in mitochondria	Cytoplasmic membrane
737	82778977	thiolase I [Shigella dysenteriae Sd197]	0	1	18	13.53	0.00118843	2971.08	fadA	SDY_3900	40853.4	6.23	-4.09101	0.13385	0.041344	Cytoplasmic	0	0	CYT	0	PredHel=0	Topology=o	0	Fatty acid metabolism	Cytoplasmic
738	82778979	putative oxidoreductase [Shigella dysenteriae Sd197]	0	1	3	23.77	0.000112744	281.859	yigC	SDY_3902	55679.8	5.51	-10.3514	-0.244869	0.090543	CytoplasmicMembrane	0	0	CYT	0	PredHel=0	Topology=o	0	Ubiquinone biosynthesis	Cytoplasmic
739	82778987	putative alpha helix chain [Shigella dysenteriae Sd197]	0	1	6	32.89	0.000162962	407.406	yigN	SDY_3911	54702.4	5.27	-14.1923	-0.637895	0.061053	CytoplasmicMembrane	28-29	0.972	SpI	28-29	PredHel=1	Topology=i5-24o	0	-	Cytoplasmic
740	82778988	uridine phosphorylase [Shigella dysenteriae Sd197]	0	1	6	9.73	0.000550856	1377.14	udp	SDY_3912	27149	5.71	-4.55968	0.020553	0.055336	Cytoplasmic	0	0	CYT	0	PredHel=0	Topology=o	0	Pyrimidine metabolism	Cytoplasmic
741	82778989	putative enzyme [Shigella dysenteriae Sd197]	0	1	5	9.86	0.000452994	1132.49	-	SDY_3913	31502.3	5.68	-6.25443	-0.211073	0.089965	Unknown	35-36	0	CYT	0	PredHel=0	Topology=o	0	gamma-Hexachlorocyclohexane degradation	Cytoplasmic
742	82778990	tetrahydropteroyltriglutamate methyltransferase [Shigella dysenteriae Sd197]	0	1	3	29.24	9.16524e-05	229.131	metE	SDY_3914	84740.4	5.56	-17.4869	-0.25259	0.082337	Cytoplasmic	0	0	CYT	0	PredHel=0	Topology=o	0	Methionine metabolism	Cytoplasmic
743	82778993	hypothetical protein SDY_3917 [Shigella dysenteriae Sd197]	0	1	1	12.28	7.27447e-05	181.862	-	SDY_3917	29637.5	5.23	-12.1496	-0.172932	0.086466	Cytoplasmic	0	0	CYT	0	PredHel=0	Topology=o	0	-	Cytoplasmic
744	82779005	Mg2+ transport, system I [Shigella dysenteriae Sd197]	0	1	2	12.49	0.000143043	357.608	corA	SDY_3929	36588.3	4.64	-21.5297	-0.155696	0.107595	Cytoplasmic	0	0	CYT	0	PredHel=2	Topology=i255-273o288-310i	0	-	Cytoplasmic membrane
745	82779013	hypothetical protein SDY_3937 [Shigella dysenteriae Sd197]	0	1	5	4.76	0.000938346	2345.86	yifL	SDY_3937	7190.95	8.89	1.95512	-0.437313	0.074627	Unknown	23-24	0.849	SpII	19-20	PredHel=1	Topology=i7-29o	0	-	Outer membrane
746	82779017	porphobilinogen deaminase [Shigella dysenteriae Sd197]	0	1	3	17.31	0.000154819	387.047	hemC	SDY_3941	34626.5	5.31	-7.67748	-0.016875	0.03125	Cytoplasmic	23-24	0	CYT	0	PredHel=0	Topology=o	0	Porphyrin and chlorophyll metabolism	Cytoplasmic
747	82779018	uroporphyrinogen III synthase [Shigella dysenteriae Sd197]	0	1	2	13.59	0.000131465	328.663	hemD	SDY_3942	27797	6.39	-1.51363	-0.137398	0.073171	Unknown	0	0	CYT	0	PredHel=0	Topology=o	0	Porphyrin and chlorophyll metabolism	Cytoplasmic
748	82779019	uroporphyrinogen III methylase [Shigella dysenteriae Sd197]	0	1	14	21.41	0.000584132	1460.33	hemX	SDY_3943	42941.2	4.74	-13.8627	-0.437913	0.040712	Unknown	0	0	CYT	0	PredHel=1	Topology=i36-58o	0	Porphyrin and chlorophyll metabolism	Cytoplasmic
749	82779020	a late step of protoheme IX synthesis [Shigella dysenteriae Sd197]	0	1	4	18.52	0.000192938	482.346	hemY	SDY_3944	45200.4	7.91	2.27638	-0.340704	0.055276	Unknown	23-24	0.725	TMH	0	PredHel=2	Topology=o5-27i40-62o	0	-	Cytoplasmic membrane
750	82779024	probable UDP-N-acetyl-D-mannosaminuronic acid transferase [Shigella dysenteriae Sd197]	0	1	2	14.45	0.000123641	309.102	wecG	SDY_3953	27961.2	9.56	8.42576	-0.328455	0.093496	Unknown	26-27	0	CYT	0	PredHel=0	Topology=o	0	-	Cytoplasmic
751	82779028	putative regulator [Shigella dysenteriae Sd197]	0	1	5	16.3	0.00027402	685.05	wecE	SDY_3957	41960.6	5.81	-5.55309	-0.065425	0.098404	Unknown	0	0	CYT	0	PredHel=0	Topology=o	0	-	Cytoplasmic
752	82779031	UDP-N-acetyl-D-mannosaminuronic acid dehydrogenase [Shigella dysenteriae Sd197]	0	1	2	17.07	0.000104664	261.659	wecC	SDY_3961	45863	5.16	-13.5314	0.07	0.061905	Cytoplasmic	23-24	0.879	SpI	23-24	PredHel=0	Topology=o	0	Aminosugars metabolism	Cytoplasmic
753	82779032	UDP-N-acetyl glucosamine -2-epimerase [Shigella dysenteriae Sd197]	0	1	10	15.87	0.000562889	1407.22	wecB	SDY_3962	43720.7	6.02	-5.952	-0.135641	0.066667	Cytoplasmic	0	0	CYT	0	PredHel=0	Topology=o	0	Aminosugars metabolism	Cytoplasmic
754	82779036	transcription termination factor Rho [Shigella dysenteriae Sd197]	0	1	12	24.98	0.00042913	1072.82	rho	SDY_3966	47002.4	6.75	-0.254836	-0.297852	0.057279	Cytoplasmic	0	0	CYT	0	PredHel=0	Topology=o	0	-	Cytoplasmic
755	82779038	thioredoxin 1 [Shigella dysenteriae Sd197]	0	1	26	8.09	0.00287094	7177.36	trxA	SDY_3968	14034.7	5.25	-3.80621	-0.073229	0.070866	Cytoplasmic	0	0	CYT	0	PredHel=0	Topology=o	0	-	Cytoplasmic
756	82779040	guanosine pentaphosphatase [Shigella dysenteriae Sd197]	0	1	4	21.14	0.000169026	422.566	gppA	SDY_3970	54943.3	5.95	-7.0683	-0.026518	0.058704	Cytoplasmic	25-26	0	CYT	0	PredHel=0	Topology=o	0	Purine metabolism	Cytoplasmic
757	82779044	ketol-acid reductoisomerase [Shigella dysenteriae Sd197]	0	1	16	27.54	0.000518986	1297.47	ilvC	SDY_3974	54047.9	5.2	-14.477	-0.198371	0.077393	Cytoplasmic	0	0	CYT	0	PredHel=0	Topology=o	0	Valine, leucine and isoleucine biosynthesis	Cytoplasmic
758	82779047	dihydroxyacid dehydratase [Shigella dysenteriae Sd197]	0	1	6	29.53	0.000181505	453.761	ilvD	SDY_3977	65597	5.53	-10.5693	-0.128409	0.053571	Unknown	30-31	0.002	CYT	0	PredHel=0	Topology=o	0	Valine, leucine and isoleucine biosynthesis	Cytoplasmic
759	82779048	branched-chain amino-acid aminotransferase [Shigella dysenteriae Sd197]	0	1	8	13.44	0.000531729	1329.32	ilvE	SDY_3978	34092.3	5.54	-7.37301	-0.165372	0.097087	Unknown	0	0	CYT	0	PredHel=0	Topology=o	0	Valine, leucine and isoleucine degradation	Cytoplasmic
760	82779053	hypothetical protein SDY_3984 [Shigella dysenteriae Sd197]	0	1	8	6.89	0.00103722	2593.05	yifE	SDY_3984	13133	6.1	-1.66071	-1.06875	0.116071	Cytoplasmic	0	0	CYT	0	PredHel=0	Topology=o	0	-	Cytoplasmic
761	82779055	yieP gene product [Shigella dysenteriae Sd197]	0	1	2	6.98	0.000255961	639.903	yieP	SDY_3992	26104.1	5.9	-4.37925	-0.08087	0.086957	Cytoplasmic	0	0	CYT	0	PredHel=0	Topology=o	0	-	Cytoplasmic
762	82779064	asparagine synthetase A [Shigella dysenteriae Sd197]	0	1	4	14.96	0.000238852	597.129	asnA	SDY_4004	36648.2	5.53	-10.8629	-0.289394	0.069697	Cytoplasmic	0	0	CYT	0	PredHel=0	Topology=o	0	Alanine and aspartate metabolism	Cytoplasmic
763	82779072	membrane-bound ATP synthase, F0 sector, subunit b [Shigella dysenteriae Sd197]	0	1	28	12.76	0.00196023	4900.58	atpF	SDY_4012	17263.2	5.99	-0.923827	-0.198718	0.032051	Cytoplasmic	23-24	0.172	CYT	0	PredHel=1	Topology=o5-27i	0	Oxidative phosphorylation	Cytoplasmic membrane
764	82779073	membrane-bound ATP synthase, F1 sector, delta-subunit [Shigella dysenteriae Sd197]	0	1	4	8.49	0.000420874	1052.18	atpH	SDY_4013	19361.5	4.94	-6.87644	0.060452	0.045198	Cytoplasmic	0	0	CYT	0	PredHel=0	Topology=o	0	Oxidative phosphorylation	Cytoplasmic membrane
765	82779074	membrane-bound ATP synthase, F1 sector, alpha-subunit [Shigella dysenteriae Sd197]	0	1	116	29.28	0.00353905	8847.62	atpA	SDY_4014	55219.9	5.8	-5.49277	-0.044834	0.060429	Unknown	0	0	CYT	0	PredHel=0	Topology=o	0	Oxidative phosphorylation	Cytoplasmic membrane
766	82779075	membrane-bound ATP synthase, F1 sector, gamma-subunit [Shigella dysenteriae Sd197]	0	1	12	17.97	0.000596531	1491.33	atpG	SDY_4015	31576.2	8.84	4.29288	-0.227178	0.059233	Unknown	0	0	CYT	0	PredHel=0	Topology=o	0	Oxidative phosphorylation	Cytoplasmic membrane
767	82779076	membrane-bound ATP synthase, F1 sector, beta-subunit [Shigella dysenteriae Sd197]	0	1	103	26.4	0.00348524	8713.11	atpD	SDY_4016	50265.4	4.93	-18.3447	-0.106305	0.065217	Cytoplasmic	0	0	CYT	0	PredHel=0	Topology=o	0	Oxidative phosphorylation	Cytoplasmic membrane
768	82779078	N-acetyl glucosamine-1-phosphate uridyltransferase [Shigella dysenteriae Sd197]	0	1	6	17.78	0.000301453	753.632	glmU	SDY_4018	49216.3	6.09	-5.04137	-0.176974	0.046053	Cytoplasmic	14-15	0.001	CYT	0	PredHel=0	Topology=o	0	Aminosugars metabolism	Cytoplasmic
769	82779079	L-glutamine:D-fructose-6-phosphate aminotransferase [Shigella dysenteriae Sd197]	0	1	39	26.86	0.00129705	3242.64	glmS	SDY_4019	66901.9	5.56	-19.9121	-0.102627	0.055829	Cytoplasmic	0	0	CYT	0	PredHel=0	Topology=o	0	Glutamate metabolism	Cytoplasmic
770	82779086	negative regulator for pho regulon [Shigella dysenteriae Sd197]	0	1	7	15.27	0.000409505	1023.76	phoU	SDY_4026	27440.5	5.17	-9.64022	-0.275519	0.049793	Cytoplasmic	0	0	CYT	0	PredHel=0	Topology=o	0	-	Cytoplasmic
771	82779096	L-lactate permease [Shigella dysenteriae Sd197]	0	1	6	10.1	0.000530676	1326.69	lldP	SDY_4036	59212	9.05	7.14182	0.903267	0.134301	CytoplasmicMembrane	52-53	0.001	TMH	0	PredHel=12	Topology=o10-32i39-58o68-90i119-141o161-183i195-217o244-266i368-387o407-426i433-455o498-515i528-550o	0	-	Outer membrane
772	82779098	L-lactate dehydrogenase [Shigella dysenteriae Sd197]	0	1	111	22.03	0.00450099	11252.5	lldD	SDY_4038	42753.4	6.33	-1.55891	0.029798	0.073232	Unknown	0	0	CYT	0	PredHel=0	Topology=o	0	Pyruvate metabolism	Cytoplasmic
773	82779100	serine acetyltransferase [Shigella dysenteriae Sd197]	0	1	3	10.72	0.000249992	624.98	cysE	SDY_4040	29359.5	6.05	-4.20105	0.000733	0.058608	Cytoplasmic	0	0	CYT	0	PredHel=0	Topology=o	0	Cysteine metabolism	Cytoplasmic
774	82779101	glycerol-3-phosphate dehydrogenase (NAD+) [Shigella dysenteriae Sd197]	0	1	5	13.57	0.000329147	822.868	gpsA	SDY_4041	36360.2	6.09	-3.41466	-0.024779	0.053097	Cytoplasmic	21-22	0.868	CYT	0	PredHel=0	Topology=o	0	Glycerophospholipid metabolism	Cytoplasmic
775	82779102	SecB [Shigella dysenteriae Sd197]	0	1	6	4.84	0.0011074	2768.51	secB	SDY_4042	17290.8	4.26	-13.8851	-0.187097	0.096774	Cytoplasmic	0	0	CYT	0	PredHel=0	Topology=o	0	-	Cytoplasmic
776	82779103	glutaredoxin 3 [Shigella dysenteriae Sd197]	0	1	15	4.8	0.00279158	6978.95	grxC	SDY_4043	9137.15	6.71	0.0540574	-0.314458	0.060241	Cytoplasmic	0	0	CYT	0	PredHel=0	Topology=i	0	-	Cytoplasmic
777	82779104	hypothetical protein SDY_4044 [Shigella dysenteriae Sd197]	0	1	3	7.73	0.00034669	866.725	yibN	SDY_4044	15581.7	9.37	4.24253	0.063636	0.048951	Unknown	34-35	0.015	CYT	0	PredHel=1	Topology=i7-29o	0	-	Cytoplasmic
778	82779105	putative 2,3-bisphosphoglycerate-independent phosphoglycerate mutase [Shigella dysenteriae Sd197]	0	1	13	22.43	0.000517743	1294.36	yibO	SDY_4045	56152.4	5.14	-19.8395	-0.194163	0.07393	Cytoplasmic	0	0	CYT	0	PredHel=0	Topology=o	0	Glycolysis / Gluconeogenesis	Cytoplasmic
779	82779109	threonine dehydrogenase [Shigella dysenteriae Sd197]	0	1	5	12.14	0.000367918	919.795	tdh	SDY_4049	37167.6	6.07	-4.32562	0.045161	0.079179	Cytoplasmic	0	0	CYT	0	PredHel=0	Topology=o	0	Glycine, serine and threonine metabolism	Cytoplasmic
780	82779110	2-amino-3-ketobutyrate CoA ligase [Shigella dysenteriae Sd197]	0	1	34	18.21	0.0016679	4169.74	kbl	SDY_4050	43143.3	5.64	-8.31364	-0.043467	0.075377	Cytoplasmic	0	0	CYT	0	PredHel=0	Topology=o	0	Glycine, serine and threonine metabolism	Cytoplasmic
781	82779111	ADP-L-glycero-D-mannoheptose-6-epimerase [Shigella dysenteriae Sd197]	0	1	12	18.89	0.000567478	1418.7	rfaD	SDY_4051	34877.8	4.79	-14.6066	-0.283549	0.13871	Unknown	0	0.008	CYT	0	PredHel=0	Topology=o	0	Lipopolysaccharide biosynthesis	Cytoplasmic membrane
782	82779124	putative enzyme of LPS biosynthesis [Shigella dysenteriae Sd197]	0	1	4	7.42	0.000481566	1203.92	kdtB	SDY_4064	17924	6.22	-2.2558	-0.009434	0.081761	Cytoplasmic	0	0	CYT	0	PredHel=0	Topology=o	0	Pantothenate and CoA biosynthesis	Cytoplasmic membrane
783	82779127	50S ribosomal subunit protein L28 [Shigella dysenteriae Sd197]	0	1	4	3.77	0.000947804	2369.51	rpmB	SDY_4067	9006.14	11.42	12.2313	-0.65	0.064103	Cytoplasmic	21-22	0	CYT	0	PredHel=0	Topology=i	0	-	Cytoplasmic
784	82779129	Dfp [Shigella dysenteriae Sd197]	0	1	5	17.62	0.000253492	633.729	dfp	SDY_4069	46338.7	8.61	4.39789	0.030788	0.046798	CytoplasmicMembrane	44-45	0	CYT	0	PredHel=0	Topology=o	0	-	Cytoplasmic
785	82779133	orotate phosphoribosyltransferase [Shigella dysenteriae Sd197]	0	1	6	11.88	0.000451164	1127.91	pyrE	SDY_4073	23494	5.47	-4.69966	-0.043193	0.093897	Unknown	0	0	CYT	0	PredHel=0	Topology=o	0	Pyrimidine metabolism	Cytoplasmic
786	82779134	RNase PH [Shigella dysenteriae Sd197]	0	1	4	9.13	0.000391371	978.428	rph	SDY_4074	25342.9	5.54	-3.87181	-0.12521	0.033613	Cytoplasmic	0	0	CYT	0	PredHel=0	Topology=o	0	-	Cytoplasmic
787	82779135	putative alpha helix protein [Shigella dysenteriae Sd197]	0	1	11	19.75	0.000497537	1243.84	yicC	SDY_4075	33181.8	5.1	-9.79826	-0.434843	0.052265	Unknown	0	0	CYT	0	PredHel=0	Topology=o	0	-	Cytoplasmic
788	82779139	guanylate kinase [Shigella dysenteriae Sd197]	0	1	14	9.43	0.00132622	3315.55	gmk	SDY_4080	23649.8	5.91	-4.24921	-0.444928	0.082126	Cytoplasmic	15-16	0.001	CYT	0	PredHel=0	Topology=o	0	Purine metabolism	Cytoplasmic
789	82779140	DNA-directed RNA polymerase omega chain [Shigella dysenteriae Sd197]	0	1	11	6.71	0.00146443	3661.09	rpoZ	SDY_4081	10236.2	4.87	-3.97808	-0.524176	0.010989	Cytoplasmic	0	0	CYT	0	PredHel=0	Topology=i	0	RNA polymerase	Cytoplasmic
790	82779150	biodegradative arginine decarboxylase [Shigella dysenteriae Sd197]	0	1	6	30.73	0.000174417	436.042	adiA	SDY_4094	84552.1	5.09	-33.0972	-0.289947	0.101852	Unknown	0	0	CYT	0	PredHel=0	Topology=o	0	Urea cycle and metabolism of amino groups	Cytoplasmic
791	82779157	proline permease II [Shigella dysenteriae Sd197]	0	1	9	10.12	0.000794441	1986.1	proP	SDY_4102	54843.9	6.76	-0.338071	0.5584	0.106	CytoplasmicMembrane	50-51	0.001	CYT	0	PredHel=12	Topology=i30-52o67-89i98-117o121-143i168-190o200-217i260-282o297-319i326-346o351-373i386-408o418-437i	0	-	Outer membrane
792	82779163	hypothetical protein SDY_4109 [Shigella dysenteriae Sd197]	0	1	12	4.25	0.00252227	6305.68	phnA	SDY_4109	12344.6	4.97	-5.02851	-0.532432	0.063063	Unknown	0	0	CYT	0	PredHel=0	Topology=o	0	-	Cytoplasmic
793	82779206	acetolactate synthase I,valine-sensitive, large subunit [Shigella dysenteriae Sd197]	0	1	6	19.88	0.000269609	674.023	ilvB	SDY_4155	60379.2	5.37	-14.167	0.061922	0.05694	Unknown	0	0	CYT	0	PredHel=0	Topology=o	0	Valine, leucine and isoleucine biosynthesis	Cytoplasmic
794	82779226	hypothetical protein SDY_4179 [Shigella dysenteriae Sd197]	0	1	1	12.53	7.12933e-05	178.233	yidA	SDY_4179	29750	5.11	-9.51934	-0.011111	0.077778	Unknown	0	0	CYT	0	PredHel=0	Topology=o	0	-	Cytoplasmic
795	82779227	hypothetical protein SDY_4180 [Shigella dysenteriae Sd197]	0	1	1	4.18	0.000213709	534.273	yidB	SDY_4180	13802.1	4.37	-6.98491	-0.025758	0.045455	Unknown	0	0	CYT	0	PredHel=0	Topology=o	0	-	Cytoplasmic
796	82779230	DNA polymerase III, beta-subunit [Shigella dysenteriae Sd197]	0	1	3	14.54	0.000184313	460.783	dnaN	SDY_4183	40585.1	5.25	-10.49	-0.132513	0.060109	Cytoplasmic	37-38	0	CYT	0	PredHel=0	Topology=o	0	Purine metabolism	Cytoplasmic
797	82779235	60 KD inner-membrane protein [Shigella dysenteriae Sd197]	0	1	6	15.43	0.000347364	868.411	yidC	SDY_4188	61497.6	7.7	1.60756	-0.131204	0.113139	CytoplasmicMembrane	24-25	0.983	SpI	24-25	PredHel=4	Topology=i7-24o346-368i419-441o497-519i	0	-	Cytoplasmic membrane
798	82779236	GTP-binding protein [Shigella dysenteriae Sd197]	0	1	5	23.15	0.000192938	482.346	thdF	SDY_4189	49210.9	4.89	-22.0574	-0.088987	0.050661	Cytoplasmic	0	0	CYT	0	PredHel=0	Topology=o	0	-	Cytoplasmic
799	82779257	putative S-transferase [Shigella dysenteriae Sd197]	0	1	6	8.72	0.000614659	1536.65	yibF	SDY_4211	22501.2	4.99	-6.01386	0.014356	0.074257	Cytoplasmic	0	0	CYT	0	PredHel=0	Topology=o	0	-	Cytoplasmic
800	82779270	glucosephosphate isomerase [Shigella dysenteriae Sd197]	0	1	22	26.36	0.00074555	1863.88	pgi	SDY_4226	61527.4	5.85	-10.4	-0.268488	0.107468	Cytoplasmic	0	0	CYT	0	PredHel=0	Topology=o	0	Glycolysis / Gluconeogenesis	Cytoplasmic
801	82779293	fructose-bisphosphatase [Shigella dysenteriae Sd197]	0	1	19	16.5	0.00102865	2571.64	fbp	SDY_4250	36832.5	5.67	-7.41198	-0.221687	0.093373	Cytoplasmic	0	0	CYT	0	PredHel=0	Topology=o	0	Glycolysis / Gluconeogenesis	Cytoplasmic
802	82779294	putative ligase [Shigella dysenteriae Sd197]	0	1	5	16.88	0.000264605	661.511	yjfG	SDY_4251	49893.3	5.55	-14.6683	-0.041794	0.07221	Cytoplasmic	24-25	0.677	CYT	0	PredHel=0	Topology=o	0	-	Cytoplasmic
803	82779295	putative alpha helix protein [Shigella dysenteriae Sd197]	0	1	3	11.06	0.000242307	605.767	yjgA	SDY_4252	21100.3	5.86	-1.78239	-0.861326	0.033149	Cytoplasmic	0	0	CYT	0	PredHel=0	Topology=o	0	-	Cytoplasmic
804	82779296	PmbA [Shigella dysenteriae Sd197]	0	1	8	24.86	0.000287467	718.669	pmbA	SDY_4253	48353.7	5.4	-11.2617	-0.161111	0.062222	Cytoplasmic	0	0	CYT	0	PredHel=0	Topology=o	0	-	Cytoplasmic
805	82779297	cytochrome b(562) [Shigella dysenteriae Sd197]	0	1	11	6.07	0.00161884	4047.1	cybC	SDY_4254	11094.2	8.83	2.1923	-0.816	0.04	Periplasmic	0	0	CYT	0	PredHel=0	Topology=i	0	-	Cytoplasmic
806	82779300	anaerobic ribonucleoside-triphosphate reductase [Shigella dysenteriae Sd197]	0	1	2	32.7	5.46364e-05	136.591	nrdD	SDY_4257	80081.6	6.38	-4.91312	-0.461236	0.091292	Cytoplasmic	0	0	CYT	0	PredHel=0	Topology=o	0	Purine metabolism	Cytoplasmic
807	82779301	trehalase 6-P hydrolase [Shigella dysenteriae Sd197]	0	1	16	21.97	0.000650564	1626.41	treC	SDY_4258	63905.4	5.32	-18.6209	-0.546824	0.128857	Cytoplasmic	0	0	CYT	0	PredHel=0	Topology=o	0	Starch and sucrose metabolism	Cytoplasmic
808	82779305	hypothetical protein SDY_4262 [Shigella dysenteriae Sd197]	0	1	22	7.51	0.00261687	6542.18	yjgF	SDY_4262	15169.7	5.83	-0.985296	0.004255	0.06383	Unknown	0	0	CYT	0	PredHel=0	Topology=i	0	-	Cytoplasmic
809	82779306	aspartate carbamoyltransferase, regulatory subunit [Shigella dysenteriae Sd197]	0	1	4	9.11	0.000392231	980.576	pyrI	SDY_4263	17077	6.42	-0.799349	-0.218301	0.052288	Cytoplasmic	0	0	CYT	0	PredHel=0	Topology=o	0	Pyrimidine metabolism	Cytoplasmic
810	82779307	aspartate carbamoyltransferase, catalytic subunit [Shigella dysenteriae Sd197]	0	1	6	18.56	0.000288784	721.96	pyrB	SDY_4264	34426	6.12	-4.01944	-0.104501	0.07074	Cytoplasmic	0	0	CYT	0	PredHel=0	Topology=o	0	Pyrimidine metabolism	Cytoplasmic
811	82779313	hypothetical protein SDY_4270 [Shigella dysenteriae Sd197]	0	1	4	7.48	0.000477703	1194.26	yjgK	SDY_4270	17311.3	5.49	-5.47806	-0.287582	0.078431	Cytoplasmic	0	0	CYT	0	PredHel=0	Topology=o	0	-	Cytoplasmic
812	82779319	ornithine carbamoyltransferase 1 [Shigella dysenteriae Sd197]	0	1	6	12.6	0.000425383	1063.46	argI	SDY_4276	36830.6	5.45	-9.31973	-0.229641	0.080838	Cytoplasmic	0	0	CYT	0	PredHel=0	Topology=o	0	Urea cycle and metabolism of amino groups	Cytoplasmic
813	82779324	valine tRNA synthetase [Shigella dysenteriae Sd197]	0	1	46	49.25	0.000834356	2085.89	valS	SDY_4282	108132	5.2	-30.5774	-0.373291	0.090431	Cytoplasmic	0	0	CYT	0	PredHel=0	Topology=o	0	Valine, leucine and isoleucine biosynthesis	Cytoplasmic
814	82779326	aminopeptidase A\I [Shigella dysenteriae Sd197]	0	1	2	19.21	9.30042e-05	232.51	pepA	SDY_4284	54863.7	6.82	-0.435568	-0.217893	0.059642	Cytoplasmic	0	0	CYT	0	PredHel=0	Topology=o	0	-	Cytoplasmic
815	82779328	hypothetical protein SDY_4286 [Shigella dysenteriae Sd197]	0	1	2	16.31	0.000109541	273.852	yjgQ	SDY_4286	39720.3	9.48	8.1875	0.3241	0.105263	CytoplasmicMembrane	31-32	0.015	TMH	0	PredHel=6	Topology=i12-34o65-84i105-127o280-299i306-328o338-357i	0	-	Cytoplasmic membrane
816	82779330	putative oxidoreductase [Shigella dysenteriae Sd197]	0	1	5	11.08	0.000403116	1007.79	yjgB	SDY_4288	38154.3	6	-4.51028	-0.031445	0.073654	Unknown	0	0	CYT	0	PredHel=0	Topology=o	0	-	Cytoplasmic
817	82779363	isocitrate lyase [Shigella dysenteriae Sd197]	0	1	5	17.8	0.000250928	627.321	aceA	SDY_4328	47519.6	5.16	-12.4573	-0.224194	0.101382	Cytoplasmic	0	0	CYT	0	PredHel=0	Topology=o	0	Glyoxylate and dicarboxylate metabolism	Cytoplasmic
818	82779378	glycine tRNA synthetase, beta subunit [Shigella dysenteriae Sd197]	0	1	35	41.51	0.000753208	1883.02	glyS	SDY_4345	76795.8	5.29	-17.1175	-0.207838	0.072569	Cytoplasmic	0	0	CYT	0	PredHel=0	Topology=o	0	Glycine, serine and threonine metabolism	Cytoplasmic
819	82779382	hypothetical protein SDY_4349 [Shigella dysenteriae Sd197]	0	1	2	10.23	0.000174644	436.61	yiaF	SDY_4349	30157.4	9.35	7.96524	-0.151087	0.076087	Unknown	22-23	0.002	CYT	0	PredHel=0	Topology=o	0	-	Cytoplasmic
820	82779401	50S ribosomal subunit protein L9 [Shigella dysenteriae Sd197]	0	1	58	11.59	0.00447038	11175.9	rplI	SDY_4372	15769.4	5.78	-1.79551	0.090604	0.04698	Cytoplasmic	0	0	CYT	0	PredHel=0	Topology=o	0	-	Cytoplasmic
821	82779405	hypothetical protein SDY_4376 [Shigella dysenteriae Sd197]	0	1	3	7.84	0.000341826	854.565	ytfB	SDY_4376	24938	4.65	-11.6944	-0.634821	0.053571	Extracellular	0	0	CYT	0	PredHel=0	Topology=o	0	-	Extracellular
822	82779406	FKBP-type 22KD peptidyl-prolyl cis-trans isomerase [Shigella dysenteriae Sd197]	0	1	15	11.06	0.00121153	3028.84	fklB	SDY_4377	28267.2	5.03	-8.60239	-0.084951	0.063107	OuterMembrane	32-33	0.003	TMH	0	PredHel=0	Topology=o	0	-	Outer membrane
823	82779414	CysQ [Shigella dysenteriae Sd197]	0	1	7	9.6	0.000651368	1628.42	cysQ	SDY_4385	27188.8	5.59	-6.38493	-0.25	0.081301	Unknown	0	0	CYT	0	PredHel=0	Topology=o	0	-	Cytoplasmic
824	82779419	elongation factor P [Shigella dysenteriae Sd197]	0	1	34	3.7	0.00820875	20521.9	efp	SDY_4390	20590.5	4.9	-5.93343	-0.220745	0.095745	Cytoplasmic	0	0	CYT	0	PredHel=0	Topology=o	0	-	Cytoplasmic
825	82779426	fumarate reductase, anaerobic, iron-sulfur protein subunit [Shigella dysenteriae Sd197]	0	1	10	7.92	0.00112791	2819.78	frdB	SDY_4397	27125	6.07	-2.93032	-0.222951	0.090164	Unknown	0	0	CYT	0	PredHel=0	Topology=o	0	Citrate cycle (TCA cycle)	Cytoplasmic
826	82779427	fumarate reductase, anaerobic, flavoprotein subunit [Shigella dysenteriae Sd197]	0	1	21	30.32	0.000618714	1546.78	frdA	SDY_4398	65969	5.86	-12.462	-0.361462	0.07309	Periplasmic	27-28	0.882	SpI	27-28	PredHel=0	Topology=o	0	Citrate cycle (TCA cycle)	Cytoplasmic
827	82779439	putative enzyme [Shigella dysenteriae Sd197]	0	1	10	43.78	0.000204044	510.11	vacB	SDY_4410	93336.8	8.44	6.44526	-0.551792	0.07293	Cytoplasmic	0	0	CYT	0	PredHel=0	Topology=o	0	-	Cytoplasmic
828	82779441	adenylosuccinate synthetase [Shigella dysenteriae Sd197]	0	1	29	26.93	0.00096197	2404.92	purA	SDY_4412	47343.1	5.32	-9.58443	-0.199537	0.074074	Cytoplasmic	0	0	CYT	0	PredHel=0	Topology=o	0	Purine metabolism	Cytoplasmic
829	82779443	protease specific for phage lambda cII repressor [Shigella dysenteriae Sd197]	0	1	7	19.49	0.000320838	802.095	hflC	SDY_4414	37595.2	5.98	-1.81457	-0.343713	0.07485	Unknown	24-25	0.723	CYT	0	PredHel=1	Topology=i5-23o	0	-	Cytoplasmic membrane
830	82779444	protease specific for phage lambda cII repressor [Shigella dysenteriae Sd197]	0	1	15	22.57	0.00059369	1484.22	hflK	SDY_4415	45660.1	6.73	0.141814	-0.643914	0.059666	Unknown	0	0	CYT	0	PredHel=1	Topology=i76-98o	0	-	Cytoplasmic membrane
831	82779445	GTP-binding subunit of protease specific for phage lambda cII repressor [Shigella dysenteriae Sd197]	0	1	2	25.18	7.09535e-05	177.384	hflX	SDY_4416	48271.3	5.6	-10.1046	-0.292723	0.056338	Cytoplasmic	0	0	CYT	0	PredHel=0	Topology=o	0	-	Cytoplasmic membrane
832	82779455	hypothetical protein SDY_4430 [Shigella dysenteriae Sd197]	0	1	4	9.67	0.000369516	923.79	yjeR	SDY_4430	23462.7	5	-11.421	-0.371823	0.088398	Cytoplasmic	0	0	CYT	0	PredHel=0	Topology=o	0	-	Cytoplasmic
833	82779456	hypothetical protein SDY_4431 [Shigella dysenteriae Sd197]	0	1	4	12.51	0.000285629	714.073	yjeQ	SDY_4431	37653.1	5.2	-15.0847	-0.4	0.062857	Cytoplasmic	0	0	CYT	0	PredHel=0	Topology=o	0	-	Cytoplasmic
834	82779457	phosphatidylserine decarboxylase [Shigella dysenteriae Sd197]	0	1	13	12.72	0.000912969	2282.42	psd	SDY_4432	35981.2	5.66	-4.60299	-0.080746	0.093168	Unknown	31-32	0.001	CYT	0	PredHel=0	Topology=o	0	Glycine, serine and threonine metabolism	Cytoplasmic
835	82779468	aspartate ammonia-lyase [Shigella dysenteriae Sd197]	0	1	92	24.28	0.00338485	8462.12	aspA	SDY_4444	54062.4	5.54	-9.66468	-0.055984	0.058824	Cytoplasmic	0	0	CYT	0	PredHel=0	Topology=o	0	Alanine and aspartate metabolism	Cytoplasmic
836	82779472	GroES [Shigella dysenteriae Sd197]	0	1	45	5.33	0.00754197	18854.9	mopB	SDY_4448	10386.6	5.15	-2.89256	-0.004124	0.020619	Cytoplasmic	0	0.116	CYT	0	PredHel=0	Topology=o	0	-	Cytoplasmic
837	82779473	GroEL [Shigella dysenteriae Sd197]	0	1	395	36.24	0.00973663	24341.6	mopA	SDY_4449	57326.5	4.85	-18.9579	-0.008759	0.025547	Cytoplasmic	0	0	CYT	0	PredHel=0	Topology=o	0	-	Cytoplasmic
838	82779474	hypothetical protein SDY_4450 [Shigella dysenteriae Sd197]	0	1	6	3.38	0.00158575	3964.37	yjeI	SDY_4450	13064.2	5.5	-1.94716	-0.019531	0.039062	Unknown	38-39	0.986	SpII	29-30	PredHel=0	Topology=o	0	-	Outer membrane
839	82779476	hypothetical protein SDY_4453 [Shigella dysenteriae Sd197]	0	1	6	10.82	0.000495363	1238.41	ytfJ	SDY_4453	20434.8	7.83	1.24324	-0.245109	0.059783	Unknown	20-21	1	SpI	20-21	PredHel=0	Topology=o	0	-	Cytoplasmic
840	82779481	hypothetical protein SDY_4458 [Shigella dysenteriae Sd197]	0	1	4	65.59	5.44781e-05	136.195	ytfN	SDY_4458	136859	4.96	-33.2149	-0.166084	0.053217	OuterMembrane	25-26	0.996	SpI	25-26	PredHel=1	Topology=i7-29o	2	-	Cytoplasmic membrane
841	82779485	inorganic pyrophosphatase [Shigella dysenteriae Sd197]	0	1	28	10.5	0.00238215	5955.37	ppa	SDY_4462	19702.8	5.03	-8.61314	-0.271591	0.090909	Cytoplasmic	0	0	CYT	0	PredHel=0	Topology=o	0	Oxidative phosphorylation	Cytoplasmic
842	82779519	hypothetical protein SDY_4502 [Shigella dysenteriae Sd197]	0	1	2	14.24	0.000125464	313.66	yjcE	SDY_4502	60521.6	5.58	-7.29757	0.632605	0.089253	CytoplasmicMembrane	23-24	0.123	TMH	0	PredHel=11	Topology=o4-21i28-50o85-107i114-136o159-181i188-205o233-255i276-298o313-335i361-383o398-420i	0	-	Cytoplasmic membrane
843	82779525	ssDNA-binding protein [Shigella dysenteriae Sd197]	0	1	19	6.61	0.00256775	6419.36	ssb	SDY_4508	18990.3	5.44	-1.8935	-0.677528	0.067416	Unknown	0	0	CYT	0	PredHel=0	Topology=o	2	-	Cytoplasmic
844	82779526	excision nuclease subunit A [Shigella dysenteriae Sd197]	0	1	14	46	0.000271875	679.689	uvrA	SDY_4509	103921	6.19	-9.22909	-0.294362	0.062766	Cytoplasmic	41-42	0.034	CYT	0	PredHel=0	Topology=o	0	-	Cytoplasmic
845	82779527	hypothetical protein SDY_4510 [Shigella dysenteriae Sd197]	0	1	5	3.9	0.00114526	2863.16	yjbR	SDY_4510	13519	6.06	-1.67029	-0.392373	0.067797	Unknown	0	0	CYT	0	PredHel=0	Topology=o	0	-	Cytoplasmic
846	82779528	hypothetical protein SDY_4511 [Shigella dysenteriae Sd197]	0	1	5	6.57	0.000679836	1699.59	yjbQ	SDY_4511	15655.3	6.49	-1.2146	-0.396377	0.065217	Cytoplasmic	20-21	0	CYT	0	PredHel=0	Topology=o	0	-	Cytoplasmic
847	82779536	tyrosine aminotransferase [Shigella dysenteriae Sd197]	0	1	11	20.05	0.000490093	1225.23	tyrB	SDY_4520	43389.9	5.31	-8.59634	0.0733	0.093199	Cytoplasmic	0	0	CYT	0	PredHel=0	Topology=o	0	Methionine metabolism	Cytoplasmic
848	82779539	quinone oxidoreductase [Shigella dysenteriae Sd197]	0	1	14	16.82	0.000743536	1858.84	qor	SDY_4523	35169.8	8.66	3.48199	-0.059021	0.073394	Unknown	0	0	CYT	0	PredHel=0	Topology=o	0	-	Cytoplasmic
849	82779541	hypothetical protein SDY_4525 [Shigella dysenteriae Sd197]	0	1	5	20.13	0.000221884	554.71	yjbN	SDY_4525	38408.4	6.23	-4.09832	-0.282319	0.075362	Cytoplasmic	0	0	CYT	0	PredHel=0	Topology=o	0	-	Cytoplasmic
850	82779545	hypothetical protein SDY_4529 [Shigella dysenteriae Sd197]	0	1	66	6.36	0.00927015	23175.4	yjbJ	SDY_4529	8324.97	5.44	-0.988922	-1.52609	0.115942	Unknown	0	0	CYT	0	PredHel=0	Topology=i	0	-	Cytoplasmic
851	82779549	glycerol-3-phosphate acyltransferase [Shigella dysenteriae Sd197]	0	1	13	43.03	0.000269881	674.702	plsB	SDY_4533	93692.7	8.68	7.94043	-0.178563	0.081784	Unknown	30-31	0	CYT	0	PredHel=0	Topology=o	0	-	Cytoplasmic
852	82779558	hypothetical protein SDY_4544 [Shigella dysenteriae Sd197]	0	1	3	33.3	8.04779e-05	201.195	yhjG	SDY_4544	75143.4	9.06	8.61749	-0.226194	0.060781	Unknown	27-28	0.977	TMH	0	PredHel=1	Topology=i12-34o	0	-	Cytoplasmic
853	82779560	hypothetical protein SDY_4547 [Shigella dysenteriae Sd197]	0	1	13	26.13	0.00044443	1111.08	yhjJ	SDY_4547	55497.2	5.73	-4.59049	-0.344779	0.064257	Unknown	24-25	1	SpI	24-25	PredHel=0	Topology=o	0	-	Cytoplasmic
854	82779575	dipeptide transport protein [Shigella dysenteriae Sd197]	0	1	6	22.18	0.000241651	604.129	dppA	SDY_4567	60309.3	6.21	-3.32129	-0.466355	0.106542	Periplasmic	28-29	1	SpI	28-29	PredHel=0	Topology=o	0	-	Periplasmic
855	82779607	putative carbon starvation protein [Shigella dysenteriae Sd197]	0	1	2	18.98	9.41312e-05	235.328	yjiY	SDY_4607	77929.9	8.93	9.0152	0.710957	0.112344	CytoplasmicMembrane	32-33	0.263	TMH	0	PredHel=16	Topology=i12-34o39-61i94-116o126-145i166-188o198-220i225-247o262-284i291-310o330-352i369-391o491-510i537-556o571-593i600-622o670-692i	0	-	Cytoplasmic membrane
856	82779625	peptide chain release factor RF-3 [Shigella dysenteriae Sd197]	0	1	8	26.24	0.000272349	680.873	prfC	SDY_4634	59571.8	5.65	-11.0154	-0.326276	0.079395	Cytoplasmic	0	0	CYT	0	PredHel=0	Topology=o	0	-	Cytoplasmic
857	82779627	hyperosmotically inducible periplasmic protein [Shigella dysenteriae Sd197]	0	1	143	12.42	0.0102852	25713.1	osmY	SDY_4636	20977.8	7.8	1.10894	-0.246269	0.0199	Periplasmic	29-30	1	SpI	28-29	PredHel=0	Topology=o	0	-	Periplasmic
858	82779632	2-deoxyribose-5-phosphate aldolase [Shigella dysenteriae Sd197]	0	1	18	17.42	0.000923048	2307.62	deoC	SDY_4641	27746.6	5.5	-4.78523	-0.013514	0.057915	Cytoplasmic	0	0	CYT	0	PredHel=0	Topology=o	0	Pentose phosphate pathway	Cytoplasmic
859	82779633	thymidine phosphorylase [Shigella dysenteriae Sd197]	0	1	38	26.16	0.00129761	3244.04	deoA	SDY_4642	47194.1	5.21	-10.4955	0.015682	0.061364	Unknown	0	0	CYT	0	PredHel=0	Topology=o	0	Purine metabolism	Cytoplasmic
860	82779634	phosphopentomutase [Shigella dysenteriae Sd197]	0	1	63	19.85	0.00283517	7087.94	deoB	SDY_4643	44379.3	5.21	-17.8527	-0.258968	0.088452	Cytoplasmic	0	0.003	CYT	0	PredHel=0	Topology=o	0	Pentose phosphate pathway	Cytoplasmic
861	82779635	purine-nucleoside phosphorylase [Shigella dysenteriae Sd197]	0	1	23	15.52	0.00132384	3309.6	deoD	SDY_4644	25933.8	5.56	-5.60788	0.069038	0.075314	Cytoplasmic	0	0	CYT	0	PredHel=0	Topology=o	0	Purine metabolism	Cytoplasmic
862	82779638	lipoate-protein ligase A [Shigella dysenteriae Sd197]	0	1	3	18.32	0.000146284	365.709	lplA	SDY_4647	37912.4	5.96	-4.49523	-0.309172	0.091716	Cytoplasmic	0	0	CYT	0	PredHel=0	Topology=o	0	Lipoic acid metabolism	Cytoplasmic
863	82779640	3-phosphoserine phosphatase [Shigella dysenteriae Sd197]	0	1	2	16.01	0.000111593	278.983	serB	SDY_4649	35050.4	5.6	-5.60093	0.091926	0.059006	Cytoplasmic	25-26	0	CYT	0	PredHel=0	Topology=o	0	Glycine, serine and threonine metabolism	Cytoplasmic
864	82779643	putative ATP-binding component of a transport system [Shigella dysenteriae Sd197]	0	1	27	35.94	0.000671097	1677.74	yjjK	SDY_4652	62440.5	5.43	-13.9958	-0.473694	0.072072	CytoplasmicMembrane	42-43	0	CYT	0	PredHel=0	Topology=o	0	-	Cytoplasmic membrane
865	82779644	soluble lytic murein transglycosylase [Shigella dysenteriae Sd197]	0	1	13	39.64	0.000292961	732.402	slt	SDY_4653	74404.4	8.73	5.28272	-0.494574	0.102326	Periplasmic	36-37	0.869	SpI	36-37	PredHel=0	Topology=o	0	-	Periplasmic
866	82779645	regulator for trp operon and aroH [Shigella dysenteriae Sd197]	0	1	7	8.43	0.000741772	1854.43	trpR	SDY_4654	12354.7	5.42	-2.7993	-0.424074	0.046296	Cytoplasmic	17-18	0	CYT	0	PredHel=0	Topology=o	0	-	Cytoplasmic
867	82779648	right origin-binding protein [Shigella dysenteriae Sd197]	0	1	7	10.24	0.000610658	1526.64	rob	SDY_4657	33125.6	6.66	-0.475509	-0.346021	0.110727	Cytoplasmic	0	0	CYT	0	PredHel=0	Topology=o	0	-	Cytoplasmic
868	82779649	hypothetical protein SDY_4658 [Shigella dysenteriae Sd197]	0	1	4	9.02	0.000396144	990.36	creA	SDY_4658	17107.2	9.04	4.19125	-0.031847	0.070064	Unknown	21-22	1	SpI	21-22	PredHel=0	Topology=o	0	-	Cytoplasmic membrane
869	82779651	negative response regulator of genes in aerobic pathways [Shigella dysenteriae Sd197]	0	1	25	10.41	0.00214531	5363.26	arcA	SDY_4662	27291	5.21	-9.49952	-0.486975	0.067227	Cytoplasmic	0	0	CYT	0	PredHel=0	Topology=o	0	-	Cytoplasmic
870	82524551	hypothetical protein SDY_P145 [Shigella dysenteriae Sd197]	1.14943e-05	0.99	2	6.95	0.000254496	636.239	-	SDY_P145	11182.2	5.41	-1.89363	-0.595833	0.072917	Cytoplasmic	0	0	CYT	0	PredHel=0	Topology=i	0	-	Cytoplasmic
871	82775617	damage-inducible protein J [Shigella dysenteriae Sd197]	2.29621e-05	0.99	1	7.74	0.00011426	285.65	dinJ	SDY_0252	9333.35	5.72	-0.899724	-0.109302	0.034884	Cytoplasmic	0	0	CYT	0	PredHel=0	Topology=i	0	-	Cytoplasmic
872	82775740	ATP-binding component of a transport system [Shigella dysenteriae Sd197]	3.44037e-05	0.99	1	23.88	3.7034e-05	92.585	mdlA	SDY_0385	66024.9	6.03	-6.7181	0.096441	0.081356	CytoplasmicMembrane	33-34	0.274	TMH	0	PredHel=6	Topology=i21-43o58-77i129-151o156-175i246-268o278-300i	0	-	Outer membrane
873	82775741	putative ATP-binding component of a transport system [Shigella dysenteriae Sd197]	4.5819e-05	0.99	2	24.44	7.23709e-05	180.927	mdlB	SDY_0386	65291.2	5.8	-6.17961	0.245868	0.072513	CytoplasmicMembrane	37-38	0.978	SpI	37-38	PredHel=4	Topology=o27-49i138-160o165-185i249-271o	0	-	Outer membrane
874	82775872	ferric enterobactin binding protein [Shigella dysenteriae Sd197]	5.72082e-05	0.99	1	10.27	8.61122e-05	215.28	fepB	SDY_0523	34624.1	5.77	-3.52483	-0.09595	0.062305	Periplasmic	26-27	1	SpI	26-27	PredHel=0	Topology=o	0	-	Periplasmic
875	82775877	hypothetical protein SDY_0528 [Shigella dysenteriae Sd197]	6.85714e-05	0.99	1	4.73	0.000186971	467.427	ybdB	SDY_0528	14969.6	6.13	-2.57147	-0.141606	0.043796	Unknown	0	0	CYT	0	PredHel=0	Topology=o	0	-	Cytoplasmic
876	82775909	minor lipoprotein [Shigella dysenteriae Sd197]	7.99087e-05	0.99	1	11.6	7.6239e-05	190.597	rlpB	SDY_0563	21286.5	7.83	1.06165	-0.220725	0.046632	Unknown	18-19	0.558	SpII	18-19	PredHel=0	Topology=o	0	-	Outer membrane
877	82776034	ATP-binding component of molybdate transport system [Shigella dysenteriae Sd197]	9.12201e-05	0.99	3	22.34	0.000118761	296.902	modF	SDY_0707	54548	5.43	-12.9416	-0.21551	0.067347	CytoplasmicMembrane	33-34	0	CYT	0	PredHel=0	Topology=o	0	-	Cytoplasmic membrane
878	82776191	probable nitrate reductase 3 [Shigella dysenteriae Sd197]	0.000102506	0.99	1	44.17	2.0022e-05	50.055	napA	SDY_0872	93053.4	7.85	3.09326	-0.434058	0.103865	Periplasmic	31-32	1	SpI	31-32	PredHel=0	Topology=o	0	Nitrogen metabolism	Periplasmic
879	82776424	hypothetical protein SDY_1125 [Shigella dysenteriae Sd197]	0.000113766	0.99	2	3.78	0.000467922	1169.8	-	SDY_1125	12392	8.62	1.91908	0.006195	0.061947	Unknown	20-21	1	SpI	20-21	PredHel=1	Topology=i5-27o	0	-	Cytoplasmic membrane
880	82776695	putative transport periplasmic protein [Shigella dysenteriae Sd197]	0.000125	0.99	3	27.14	9.77567e-05	244.392	-	SDY_1409	60687.8	8.76	5.66894	-0.331618	0.095588	Periplasmic	29-30	1	SpI	29-30	PredHel=0	Topology=o	0	-	Periplasmic
881	82776696	hypothetical protein SDY_1410 [Shigella dysenteriae Sd197]	0.000136209	0.99	1	8.98	9.84824e-05	246.206	-	SDY_1410	38752.2	9.45	9.24248	0.355977	0.116618	CytoplasmicMembrane	27-28	0.037	TMH	0	PredHel=4	Topology=o10-32i39-61o76-98i126-148o	0	-	Cytoplasmic membrane
882	82777006	tellurite resistance protein [Shigella dysenteriae Sd197]	0.000147392	0.99	1	11.18	7.9103e-05	197.758	tehB	SDY_1747	22460.8	6.32	-0.844279	-0.36802	0.101523	Cytoplasmic	0	0	CYT	0	PredHel=0	Topology=o	0	-	Cytoplasmic
883	82777112	pyridoxinephosphate oxidase [Shigella dysenteriae Sd197]	0.00015855	0.99	1	14.02	6.30793e-05	157.698	pdxH	SDY_1861	25544.2	9.18	4.70885	-0.621101	0.100917	Cytoplasmic	0	0	CYT	0	PredHel=0	Topology=o	0	Vitamin B6 metabolism	Cytoplasmic
884	82777152	hypothetical protein SDY_1904 [Shigella dysenteriae Sd197]	0.000169683	0.99	2	3.59	0.000492686	1231.72	-	SDY_1904	7907.07	9.36	3.05694	-0.350725	0.014493	Cytoplasmic	0	0	CYT	0	PredHel=0	Topology=o	0	-	Cytoplasmic
885	82777255	putative phosphohydrolase [Shigella dysenteriae Sd197]	0.000180791	0.99	1	8.27	0.000106937	267.343	-	SDY_2018	17432.3	5.04	-8.65262	-0.148366	0.098039	Cytoplasmic	14-15	0.002	CYT	0	PredHel=0	Topology=o	0	-	Cytoplasmic
886	82777296	3-oxoacyl-[acyl-carrier-protein] synthase III [Shigella dysenteriae Sd197]	0.000191874	0.99	1	12.97	6.8186e-05	170.465	fabH	SDY_2059	33541.8	5.08	-11.4634	0.150473	0.056782	Cytoplasmic	20-21	0	CYT	0	PredHel=0	Topology=o	0	Fatty acid biosynthesis	Cytoplasmic
887	82777298	50S ribosomal subunit protein L32 [Shigella dysenteriae Sd197]	0.000202931	0.99	3	2.08	0.00127554	3188.84	rpmF	SDY_2061	6446.12	11.03	9.36164	-0.973684	0.035088	Unknown	32-33	0.001	CYT	0	PredHel=0	Topology=i	0	-	Cytoplasmic
888	82777299	hypothetical protein SDY_2062 [Shigella dysenteriae Sd197]	0.000213964	0.99	1	5.96	0.000148385	370.961	yceD	SDY_2062	19314.2	4.45	-15.9178	-0.192486	0.063584	Cytoplasmic	15-16	0	CYT	0	PredHel=0	Topology=o	0	-	Cytoplasmic
889	82777302	hypothetical protein SDY_2065 [Shigella dysenteriae Sd197]	0.000224972	0.99	1	16.72	5.28931e-05	132.233	yceC	SDY_2065	36051.2	9.83	15.8589	-0.454859	0.056426	Cytoplasmic	18-19	0	CYT	0	PredHel=0	Topology=o	0	-	Cytoplasmic
890	82777441	regulator of length of O-antigen component of lipopolysaccharide chains [Shigella dysenteriae Sd197]	0.000235955	0.99	4	15.61	0.000226617	566.542	wzzB	SDY_2214	38506	6.04	-1.69772	-0.194477	0.052326	CytoplasmicMembrane	24-25	0	CYT	0	PredHel=2	Topology=i52-71o314-333i	0	-	Outer membrane
891	82777444	N-(5'-phospho-L-ribosyl-formimino)-5-amino-1-(5'-phosphoribosyl)-4- imidazolecarboxamide isomerase [Shigella dysenteriae Sd197]	0.000246914	0.99	3	13.76	0.000192814	482.034	hisA	SDY_2217	26144.9	5.05	-6.83611	0.070612	0.053061	Cytoplasmic	0	0	CYT	0	PredHel=0	Topology=o	0	-	Cytoplasmic
892	82777462	putative alpha helix protein [Shigella dysenteriae Sd197]	0.000257848	0.99	1	3.93	0.000225031	562.578	yeeX	SDY_2237	15162	9.16	4.0636	-0.712977	0.045802	Cytoplasmic	0	0	CYT	0	PredHel=0	Topology=o	0	-	Cytoplasmic
893	82777465	cobinamide kinase\cobinamide phosphate guanylyltransferase [Shigella dysenteriae Sd197]	0.000268757	0.99	1	4.55	0.000194367	485.919	cobU	SDY_2240	20100.2	5.57	-6.38238	-0.117127	0.049724	Cytoplasmic	17-18	0.001	CYT	0	PredHel=0	Topology=o	0	Porphyrin and chlorophyll metabolism	Cytoplasmic
894	82777497	hydoxyethylthiazole kinase [Shigella dysenteriae Sd197]	0.000279642	0.99	1	6.52	0.00013564	339.1	thiM	SDY_2278	27419.1	5.61	-7.33612	0.222519	0.045802	Unknown	51-52	0	CYT	0	PredHel=0	Topology=o	0	Thiamine metabolism	Cytoplasmic
895	82777559	CTP:CMP-3-deoxy-D-manno-octulosonate transferase [Shigella dysenteriae Sd197]	0.000290503	0.99	1	12.72	6.95261e-05	173.815	kdsB	SDY_2340	27608.4	5.42	-8.3239	-0.133871	0.068548	Cytoplasmic	12-13	0	CYT	0	PredHel=0	Topology=o	0	Lipopolysaccharide biosynthesis	Cytoplasmic
896	82777594	protein chain initiation factor IF-1 [Shigella dysenteriae Sd197]	0.000301339	0.99	1	4.05	0.000218363	545.909	infA	SDY_2377	8249.29	9.22	2.18902	-0.354167	0.055556	Cytoplasmic	0	0	CYT	0	PredHel=0	Topology=i	0	-	Cytoplasmic
897	82777631	hypothetical protein SDY_2416 [Shigella dysenteriae Sd197]	0.000312152	0.99	2	6.51	0.000271696	679.241	-	SDY_2416	11185.4	8.01	1.10462	-0.273529	0.068627	Unknown	16-17	0	CYT	0	PredHel=0	Topology=o	0	-	Cytoplasmic
898	82777649	glycerophosphodiester phosphodiesterase, periplasmic [Shigella dysenteriae Sd197]	0.00032294	0.99	2	19.8	8.93305e-05	223.326	glpQ	SDY_2434	41032.1	5.49	-10.9248	-0.537326	0.10585	Periplasmic	25-26	1	SpI	25-26	PredHel=0	Topology=o	0	Glycerophospholipid metabolism	Periplasmic
899	82777652	sn-glycerol-3-phosphate dehydrogenase (anaerobic), membrane anchor subunit [Shigella dysenteriae Sd197]	0.000333704	0.99	1	14.46	6.11599e-05	152.9	glpB	SDY_2437	45421.7	6.01	-4.5427	0.051551	0.062053	Cytoplasmic	23-24	0.178	CYT	0	PredHel=0	Topology=o	0	Glycerophospholipid metabolism	Cytoplasmic
900	82777687	NADH dehydrogenase I chain K [Shigella dysenteriae Sd197]	0.000344444	0.99	2	2.25	0.000786108	1965.27	nuoK	SDY_2475	10844.7	8.38	1.18455	0.929	0.06	CytoplasmicMembrane	18-19	0.036	TMH	0	PredHel=3	Topology=o4-23i28-50o60-82i	0	Ubiquinone biosynthesis	Cytoplasmic membrane
901	82777689	NADH dehydrogenase I chain I [Shigella dysenteriae Sd197]	0.000355161	0.99	4	11.87	0.000298019	745.048	nuoI	SDY_2477	20567	5.4	-3.28731	-0.341111	0.105556	Unknown	26-27	0.005	CYT	0	PredHel=0	Topology=o	0	Ubiquinone biosynthesis	Cytoplasmic
902	82777725	putative lipoprotein [Shigella dysenteriae Sd197]	0.000365854	0.99	3	11.08	0.000239451	598.627	dedD	SDY_2513	21875.2	5.58	-1.88795	-0.281818	0.036364	Unknown	20-21	0.054	CYT	0	PredHel=0	Topology=o	0	-	Cytoplasmic
903	82777910	hypothetical protein SDY_2723 [Shigella dysenteriae Sd197]	0.000376523	0.99	2	9.99	0.000177051	442.629	yfhE	SDY_2723	20165	5.05	-8.51551	-0.584211	0.093567	Unknown	15-16	0	CYT	0	PredHel=0	Topology=o	0	-	Cytoplasmic
904	82778018	suppressor of ftsH mutation [Shigella dysenteriae Sd197]	0.000387168	0.99	1	13.21	6.69472e-05	167.368	sfhB	SDY_2837	37207.3	6.41	-3.36015	-0.439264	0.052147	Cytoplasmic	17-18	0	CYT	0	PredHel=0	Topology=o	0	-	Cytoplasmic
905	82778085	HycI [Shigella dysenteriae Sd197]	0.00039779	0.99	1	6.81	0.000129864	324.659	hycI	SDY_2914	16926.8	4.08	-16.9743	0.060645	0.064516	Cytoplasmic	18-19	0.001	CYT	0	PredHel=0	Topology=o	0	-	Cytoplasmic
906	82778108	RNA polymerase, sigma S factor [Shigella dysenteriae Sd197]	0.000408389	0.99	1	18.25	4.84587e-05	121.147	rpoS	SDY_2940	38029.4	4.83	-19.5574	-0.538182	0.057576	Cytoplasmic	0	0	CYT	0	PredHel=0	Topology=o	0	-	Cytoplasmic
907	82778209	hypothetical protein SDY_3050 [Shigella dysenteriae Sd197]	0.000418964	0.99	3	1.75	0.00151607	3790.17	-	SDY_3050	7876.59	4.57	-3.949	-0.2	0.055556	Unknown	19-20	0.997	SpII	19-20	PredHel=1	Topology=o4-26i	0	-	Outer membrane
908	82778269	hypothetical protein SDY_3113 [Shigella dysenteriae Sd197]	0.000429515	0.99	1	8.38	0.000105534	263.834	yggL	SDY_3113	13979.3	4.86	-7.87716	-0.677778	0.111111	Cytoplasmic	0	0	CYT	0	PredHel=0	Topology=o	0	-	Cytoplasmic
909	82778326	hypothetical protein SDY_3172 [Shigella dysenteriae Sd197]	0.000440044	0.99	2	3.35	0.000527983	1319.96	ygfB	SDY_3172	21503.2	4.19	-25.329	-0.364063	0.067708	Cytoplasmic	0	0	CYT	0	PredHel=0	Topology=o	0	-	Cytoplasmic
910	82778333	hypothetical protein SDY_3181 [Shigella dysenteriae Sd197]	0.000450549	0.99	2	6.17	0.000286668	716.671	yqfB	SDY_3181	11905	4.68	-6.89199	-0.372816	0.106796	Cytoplasmic	0	0	CYT	0	PredHel=0	Topology=o	0	-	Cytoplasmic
911	82778422	hypothetical protein SDY_3282 [Shigella dysenteriae Sd197]	0.000461032	0.99	1	5.03	0.000175819	439.549	yqjA	SDY_3282	24584.8	9.65	7.54502	0.72	0.122727	CytoplasmicMembrane	13-14	0	TMH	0	PredHel=6	Topology=i19-38o42-64i71-93o126-148i153-175o190-212i	0	-	Cytoplasmic membrane
912	82778464	hypothetical protein SDY_3328 [Shigella dysenteriae Sd197]	0.000471491	0.99	2	6.57	0.000269215	673.038	yraO	SDY_3328	21105.2	5.3	-6.65613	0.035204	0.030612	Cytoplasmic	20-21	0	CYT	0	PredHel=0	Topology=o	0	Lipopolysaccharide biosynthesis	Cytoplasmic
913	82778484	hypothetical protein SDY_3349 [Shigella dysenteriae Sd197]	0.000481928	0.99	2	6.66	0.000265577	663.943	yhbC	SDY_3349	16820.5	4.6	-10.7465	0.059333	0.066667	Cytoplasmic	0	0	CYT	0	PredHel=0	Topology=o	0	-	Cytoplasmic
914	82778568	methylase for 50S ribosomal subunit protein L11 [Shigella dysenteriae Sd197]	0.000492341	0.99	2	10.14	0.000174432	436.081	prmA	SDY_3436	31875.9	4.31	-26.7182	-0.064846	0.064846	Cytoplasmic	15-16	0	CYT	0	PredHel=0	Topology=o	0	-	Cytoplasmic
915	82778637	hypothetical protein SDY_3518 [Shigella dysenteriae Sd197]	0.000502732	0.99	2	7.02	0.000251958	629.895	yhfA	SDY_3518	14516.1	5.52	-3.75313	0.068657	0.044776	Cytoplasmic	20-21	0	CYT	0	PredHel=0	Topology=o	0	-	Cytoplasmic
916	82778685	low-affinity phosphate transport [Shigella dysenteriae Sd197]	0.0005131	0.99	2	9.85	0.000179568	448.92	pitA	SDY_3569	53387.1	9.53	12.0127	0.522846	0.076152	CytoplasmicMembrane	28-29	0.065	TMH	0	PredHel=10	Topology=o10-32i52-74o94-116i123-145o155-177i207-224o234-256i381-403o418-440i474-496o	0	-	Outer membrane
917	82778726	cell division membrane protein [Shigella dysenteriae Sd197]	0.000523446	0.99	2	14.88	0.000118867	297.168	ftsX	SDY_3613	38542.2	9.08	5.25117	0.191762	0.088068	CytoplasmicMembrane	0	0	CYT	0	PredHel=4	Topology=o73-95i219-241o274-296i317-339o	0	-	Cytoplasmic membrane
918	82778862	cystathionine gamma-synthase [Shigella dysenteriae Sd197]	0.000533769	0.99	1	13.98	6.32598e-05	158.149	metB	SDY_3774	41564.7	5.89	-6.18683	-0.020984	0.062176	Cytoplasmic	15-16	0	CYT	0	PredHel=0	Topology=o	0	Methionine metabolism	Cytoplasmic
919	82778907	ferredoxin-NADP reductase [Shigella dysenteriae Sd197]	0.00054407	0.99	2	10.12	0.000174777	436.943	fpr	SDY_3820	27697.8	5.89	-3.51818	-0.185484	0.076613	Cytoplasmic	32-33	0	CYT	0	PredHel=0	Topology=o	0	-	Cytoplasmic
920	82778940	hypothetical protein SDY_3856 [Shigella dysenteriae Sd197]	0.000554348	0.99	1	7.48	0.000118232	295.579	yihZ	SDY_3856	15896.4	4.66	-6.11433	-0.124828	0.068966	Unknown	17-18	0	CYT	0	PredHel=0	Topology=o	0	-	Cytoplasmic
921	82778959	O2-independent coproporphyrinogen III oxidase [Shigella dysenteriae Sd197]	0.000564604	0.99	1	25.41	3.48041e-05	87.0102	hemN	SDY_3876	52911.4	5.7	-9.26646	-0.343983	0.105033	Cytoplasmic	0	0	CYT	0	PredHel=0	Topology=o	0	-	Cytoplasmic
922	82778961	hypothetical protein SDY_3878 [Shigella dysenteriae Sd197]	0.000574837	0.99	2	12.54	0.000141048	352.62	yihA	SDY_3878	22213.6	6.77	0.206278	-0.437619	0.061905	Unknown	0	0	CYT	0	PredHel=0	Topology=o	0	-	Cytoplasmic
923	82778982	hypothetical protein SDY_3906 [Shigella dysenteriae Sd197]	0.000585049	0.99	2	8.87	0.000199407	498.519	-	SDY_3906	15598.7	5.25	-4.70272	-0.335088	0.035088	Unknown	22-23	0.012	CYT	0	PredHel=0	Topology=o	0	-	Cytoplasmic
924	82778985	hypothetical protein SDY_3909 [Shigella dysenteriae Sd197]	0.000595238	0.99	1	6.48	0.000136477	341.193	yigP	SDY_3909	22121.7	5.82	-1.83394	0.033333	0.074627	Cytoplasmic	26-27	0	CYT	0	PredHel=0	Topology=o	0	-	Cytoplasmic
925	82779007	hypothetical protein SDY_3931 [Shigella dysenteriae Sd197]	0.000605405	0.99	2	11.23	0.000157502	393.754	-	SDY_3931	32747	6.44	-0.757276	-0.187333	0.093333	Unknown	21-22	1	SpI	21-22	PredHel=0	Topology=o	0	-	Cytoplasmic
926	82779046	threonine deaminase [Shigella dysenteriae Sd197]	0.000615551	0.99	1	29.02	3.04746e-05	76.1864	ilvA	SDY_3976	56214	5.62	-13.7006	-0.070039	0.077821	Cytoplasmic	0	0	CYT	0	PredHel=0	Topology=o	0	Glycine, serine and threonine metabolism	Cytoplasmic
927	82779122	lipopolysaccharide core biosynthesis protein [Shigella dysenteriae Sd197]	0.000625674	0.99	3	13.84	0.000191699	479.248	waaQ	SDY_4062	39445.2	9.08	6.79073	-0.061648	0.085227	Unknown	30-31	0	CYT	0	PredHel=0	Topology=o	0	-	Cytoplasmic
928	82779126	50S ribosomal subunit protein L33 [Shigella dysenteriae Sd197]	0.000635776	0.99	1	1.88	0.000470411	1176.03	rpmG	SDY_4066	6371.36	10.25	10.1818	-0.803636	0.072727	Unknown	24-25	0	CYT	0	PredHel=0	Topology=i	0	-	Cytoplasmic
929	82779130	deoxyuridinetriphosphatase [Shigella dysenteriae Sd197]	0.000645856	0.99	1	5	0.000176874	442.186	dut	SDY_4070	16155.8	4.89	-6.66661	0.004636	0.059603	Cytoplasmic	34-35	0	CYT	0	PredHel=0	Topology=o	0	Pyrimidine metabolism	Cytoplasmic
930	82779283	hypothetical protein SDY_4240 [Shigella dysenteriae Sd197]	0.000655914	0.99	1	4.91	0.000180116	450.291	yjdJ	SDY_4240	10468.6	6.3	-0.755285	-0.7	0.066667	Cytoplasmic	0	0	CYT	0	PredHel=0	Topology=o	0	-	Cytoplasmic
931	82779383	putative dehydrogenase [Shigella dysenteriae Sd197]	0.000665951	0.99	3	12.66	0.000209567	523.917	yiaE	SDY_4350	35964.7	5.29	-13.0482	0.015123	0.064815	Cytoplasmic	0	0	CYT	0	PredHel=0	Topology=o	0	-	Cytoplasmic
932	82779407	transporter of D-alanine, D-serine, and glycine [Shigella dysenteriae Sd197]	0.000675966	0.99	3	9.87	0.000268806	672.015	cycA	SDY_4378	51657.8	8.92	6.20338	0.831064	0.134043	CytoplasmicMembrane	0	0	TMH	0	PredHel=12	Topology=i27-44o49-71i104-126o136-158i165-187o210-232i252-274o289-311i342-364o374-396i417-435o439-461i	0	-	Outer membrane
933	82779466	divalent cation tolerance protein [Shigella dysenteriae Sd197]	0.000685959	0.99	1	4.23	0.000209071	522.678	cutA	SDY_4442	12330.6	4.85	-6.75973	-0.025893	0.0625	Unknown	24-25	0.078	CYT	0	PredHel=0	Topology=o	0	-	Cytoplasmic
934	82779482	hypothetical protein SDY_4459 [Shigella dysenteriae Sd197]	0.000695931	0.99	2	3.58	0.000494063	1235.16	ytfP	SDY_4459	12866	6.39	-0.635459	-0.514159	0.123894	Unknown	0	0	CYT	0	PredHel=0	Topology=o	0	-	Cytoplasmic
935	82779495	putative positive transcription regulator [Shigella dysenteriae Sd197]	0.000705882	0.99	1	12.81	6.90376e-05	172.594	evgA	SDY_4477	22689.4	6.83	0.153923	-0.093628	0.068627	Cytoplasmic	0	0	CYT	0	PredHel=0	Topology=o	0	-	Cytoplasmic
936	82779544	putative regulator [Shigella dysenteriae Sd197]	0.000715812	0.99	1	9.49	9.31899e-05	232.975	yjbK	SDY_4528	21619.2	6.36	-2.51	-0.245614	0.046784	Cytoplasmic	26-27	0	CYT	0	PredHel=0	Topology=o	0	-	Cytoplasmic
937	82779556	hypothetical protein SDY_4542 [Shigella dysenteriae Sd197]	0.00072572	0.99	1	12.11	7.30282e-05	182.571	yhjD	SDY_4542	37895	9.73	10.4285	0.198813	0.106825	CytoplasmicMembrane	0	0	CYT	0	PredHel=6	Topology=i75-97o134-156i186-208o228-250i262-284o299-321i	0	-	Cytoplasmic membrane
938	82779629	Mg-dependent DNase [Shigella dysenteriae Sd197]	0.000735608	0.99	1	10.88	8.12842e-05	203.21	yjjV	SDY_4638	28962.9	5.72	-6.28317	-0.241154	0.073077	Cytoplasmic	0	0	CYT	0	PredHel=0	Topology=o	0	-	Cytoplasmic
939	82775893	cold shock protein [Shigella dysenteriae Sd197]	0.000756124	0.98	1	5.3	0.000165177	412.943	cspE	SDY_0546	7463.15	8.09	1.097	-0.213044	0.115942	Cytoplasmic	0	0	CYT	0	PredHel=0	Topology=i	0	-	Cytoplasmic
940	82776244	ribosome modulation factor [Shigella dysenteriae Sd197]	0.000776596	0.98	2	4.53	0.000386507	966.268	rmf	SDY_0926	6507.24	10.86	7.048	-1.13636	0.072727	Unknown	0	0	CYT	0	PredHel=0	Topology=i	0	-	Cytoplasmic
941	82776259	hypothetical protein SDY_0943 [Shigella dysenteriae Sd197]	0.000797024	0.98	1	6.38	0.000137216	343.04	-	SDY_0943	10299.4	8.66	2.1012	-0.393478	0.086957	Cytoplasmic	16-17	0.001	CYT	0	PredHel=0	Topology=o	0	Glycolysis / Gluconeogenesis	Cytoplasmic
942	82776436	6-phosphogluconate dehydratase [Shigella dysenteriae Sd197]	0.00081741	0.98	2	22.64	7.73356e-05	193.339	edd	SDY_1137	64626.4	5.87	-12.2917	-0.014594	0.053068	CytoplasmicMembrane	30-31	0	CYT	0	PredHel=0	Topology=o	0	Pentose phosphate pathway	Cytoplasmic
943	82776525	hypothetical protein SDY_1232 [Shigella dysenteriae Sd197]	0.000837752	0.98	2	9.46	0.000185082	462.706	-	SDY_1232	33574.3	5.81	-7.10262	0.012171	0.078947	Unknown	18-19	0.002	CYT	0	PredHel=0	Topology=o	0	-	Cytoplasmic
944	82776904	SapA [Shigella dysenteriae Sd197]	0.000858051	0.98	1	25.49	3.43444e-05	85.861	sapA	SDY_1638	61538.4	7.2	0.950653	-0.314991	0.096892	Periplasmic	21-22	1	SpI	21-22	PredHel=0	Topology=o	0	-	Periplasmic
945	82777558	hypothetical protein SDY_2339 [Shigella dysenteriae Sd197]	0.000878307	0.98	1	15.72	5.56895e-05	139.224	-	SDY_2339	34514.4	6.61	-0.640881	-0.305051	0.10101	Unknown	0	0	CYT	0	PredHel=0	Topology=o	0	-	Cytoplasmic
946	82777796	permease of transport system for 3 nucleosides [Shigella dysenteriae Sd197]	0.00089852	0.98	2	11.56	0.00015146	378.65	nupC	SDY_2593	43474.2	8.5	2.2455	0.903	0.1125	CytoplasmicMembrane	23-24	0.589	TMH	0	PredHel=8	Topology=o4-23i30-48o86-108i193-212o249-271i278-300o342-364i377-399o	0	-	Outer membrane
947	82777821	putative regulator [Shigella dysenteriae Sd197]	0.000918691	0.98	2	15.19	0.000115265	288.163	yfeU	SDY_2624	31124.7	5.7	-3.91604	0.14698	0.026846	Cytoplasmic	0	0	CYT	0	PredHel=0	Topology=o	0	-	Cytoplasmic
948	82778017	hypothetical protein SDY_2836 [Shigella dysenteriae Sd197]	0.000938819	0.98	2	13.6	0.000128741	321.853	yfiH	SDY_2836	26341	6.22	-1.88161	-0.04856	0.090535	Unknown	25-26	0	CYT	0	PredHel=0	Topology=o	0	-	Cytoplasmic
949	82778624	hypothetical protein SDY_3504 [Shigella dysenteriae Sd197]	0.000958904	0.98	1	5.99	0.00014615	365.375	yheL	SDY_3504	10703.9	5.11	-3.72005	0.096842	0.073684	Unknown	24-25	0.001	CYT	0	PredHel=0	Topology=o	0	-	Cytoplasmic
950	82778742	periplasmic binding protein for nickel [Shigella dysenteriae Sd197]	0.000978947	0.98	1	24.27	3.60708e-05	90.1771	nikA	SDY_3631	58798.9	6.05	-4.99965	-0.260687	0.097328	Periplasmic	22-23	1	SpI	22-23	PredHel=0	Topology=o	0	-	Periplasmic
951	82779390	hypothetical protein SDY_4359 [Shigella dysenteriae Sd197]	0.000998948	0.98	2	12.08	0.00014494	362.351	yjfP	SDY_4359	27519.2	5.19	-9.37981	-0.048996	0.084337	Unknown	0	0	CYT	0	PredHel=0	Topology=o	0	-	Cytoplasmic
952	82779425	fumarate reductase, anaerobic [Shigella dysenteriae Sd197]	0.00101891	0.98	2	5.45	0.000321262	803.155	frdC	SDY_4396	14996.5	9.74	6.09382	0.574046	0.152672	CytoplasmicMembrane	51-52	0.002	TMH	0	PredHel=3	Topology=i27-49o69-91i112-130o	0	Citrate cycle (TCA cycle)	Cytoplasmic membrane
953	82779469	YjeG [Shigella dysenteriae Sd197]	0.00103882	0.98	2	4.46	0.000392574	981.434	yjeG	SDY_4445	17705.4	8.06	1.37177	0.394304	0.101266	CytoplasmicMembrane	43-44	0.003	TMH	0	PredHel=3	Topology=o4-21i26-48o79-101i	0	-	Cytoplasmic membrane
954	82779547	regulator for SOS regulon [Shigella dysenteriae Sd197]	0.0010587	0.98	1	10.99	7.96578e-05	199.144	lexA	SDY_4531	22356.9	6.23	-1.51492	-0.241089	0.039604	Cytoplasmic	0	0	CYT	0	PredHel=0	Topology=o	0	-	Cytoplasmic
955	82524600	hypothetical protein SDY_P194 [Shigella dysenteriae Sd197]	0.00108901	0.97	3	5.62	0.000462548	1156.37	spa-orf10	SDY_P194	8686.72	4.5	-5.12189	0.098701	0.051948	Cytoplasmic	0	0	CYT	0	PredHel=0	Topology=o	0	-	Cytoplasmic
956	82776624	hypothetical protein SDY_1335 [Shigella dysenteriae Sd197]	0.00111925	0.97	3	7.61	0.000341592	853.981	yciO	SDY_1335	24400.1	5.77	-3.65355	-0.309633	0.06422	Cytoplasmic	0	0	CYT	0	PredHel=0	Topology=o	0	-	Cytoplasmic
957	82777103	hypothetical protein SDY_1852 [Shigella dysenteriae Sd197]	0.00114943	0.97	2	41.91	4.13508e-05	103.377	-	SDY_1852	83757	8.67	8.67338	-0.446114	0.031088	Unknown (This protein may have multiple localization sites.)	0	0	CYT	0	PredHel=0	Topology=o	0	-	Cytoplasmic
958	82777108	putative transport protein [Shigella dysenteriae Sd197]	0.00117954	0.97	1	12.18	7.11417e-05	177.854	ydgR	SDY_1857	54055.2	8.88	5.23648	0.741	0.118	CytoplasmicMembrane	0	0	CYT	0	PredHel=14	Topology=i22-44o59-81i90-107o112-129i150-172o177-199i220-239o244-266i275-292o323-340i353-375o385-407i419-441o456-478i	0	-	Outer membrane
959	82777222	hypothetical protein SDY_1980 [Shigella dysenteriae Sd197]	0.00120959	0.97	1	11.4	7.60093e-05	190.023	-	SDY_1980	20268.4	4.68	-7.93506	0.143716	0.098361	Unknown	0	0	CYT	0	PredHel=0	Topology=o	0	-	Cytoplasmic
960	82777578	pyruvate formate lyase activating enzyme 1 [Shigella dysenteriae Sd197]	0.00123958	0.97	1	14.21	6.09786e-05	152.446	pflA	SDY_2359	28203.3	6	-5.23573	-0.360569	0.097561	Cytoplasmic	0	0	CYT	0	PredHel=0	Topology=o	0	-	Cytoplasmic
961	82778193	putative amidase [Shigella dysenteriae Sd197]	0.00126951	0.97	1	26.78	3.23565e-05	80.8911	-	SDY_3034	48926.4	9.71	15.3935	-0.166443	0.067114	Unknown	61-62	0.146	CYT	0	PredHel=0	Topology=o	0	Peptidoglycan biosynthesis	Cytoplasmic membrane
962	82778489	protein export - membrane protein [Shigella dysenteriae Sd197]	0.00129938	0.97	1	3.33	0.000260212	650.53	secG	SDY_3356	11377.8	9.22	2.00186	0.374545	0.072727	CytoplasmicMembrane	25-26	0.084	TMH	0	PredHel=2	Topology=i5-22o51-73i	0	-	Outer membrane
963	82778867	glycerol dehydrogenase, (NAD) [Shigella dysenteriae Sd197]	0.00132918	0.97	1	13.07	6.62973e-05	165.743	gldA	SDY_3780	40047.3	4.86	-19.3571	0.190463	0.065395	Cytoplasmic	0	0	CYT	0	PredHel=0	Topology=o	0	-	Cytoplasmic
964	82778980	transcriptional activator affecting biosynthesis of lipopolysaccharide core, F pilin, and haemolysin [Shigella dysenteriae Sd197]	0.00135892	0.97	1	6.83	0.000126868	317.169	rfaH	SDY_3903	18339.6	8.55	2.37989	-0.140741	0.092593	Cytoplasmic	0	0	CYT	0	PredHel=0	Topology=o	0	-	Cytoplasmic
965	82775460	putative DNA-binding protein [Shigella dysenteriae Sd197]	0.00139896	0.96	2	13.17	0.000130231	325.578	yabH	SDY_0080	30564.2	9.74	11.5664	-0.341328	0.095941	CytoplasmicMembrane	26-27	0.21	TMH	0	PredHel=1	Topology=i7-29o	0	-	Cytoplasmic membrane
966	82775689	tRNA-guanine transglycosylase [Shigella dysenteriae Sd197]	0.00143892	0.96	1	20.54	4.17514e-05	104.378	tgt	SDY_0328	42592.1	5.97	-5.40692	-0.412	0.093333	Cytoplasmic	0	0	CYT	0	PredHel=0	Topology=o	0	-	Cytoplasmic
967	82777267	putative nicotinic acid mononucleotide:5,6-dimethylbenzimidazole (DMB) phosphoribosyltransferase [Shigella dysenteriae Sd197]	0.0014788	0.96	1	11.16	7.68434e-05	192.109	cobB	SDY_2030	30975.3	7.19	0.858147	-0.364835	0.080586	Cytoplasmic	55-56	0.039	CYT	0	PredHel=0	Topology=o	0	-	Cytoplasmic
968	82777598	putative ATP-binding component of a transport system [Shigella dysenteriae Sd197]	0.0015186	0.96	3	31.41	8.19076e-05	204.769	ybjZ	SDY_2382	70901	5.95	-6.07988	0.124616	0.070769	CytoplasmicMembrane	0	0	CYT	0	PredHel=5	Topology=o270-292i525-547o557-574i581-603o613-635i	0	-	Outer membrane
969	82778515	putative ATP-binding component of a transport system [Shigella dysenteriae Sd197]	0.00155831	0.96	3	14.74	0.00017454	436.35	yhbG	SDY_3382	26799.6	5.64	-6.28274	-0.124481	0.049793	Cytoplasmic	0	0	CYT	0	PredHel=0	Topology=o	0	-	Cytoplasmic
970	82778524	aerobic respiration sensor-response protein [Shigella dysenteriae Sd197]	0.00159794	0.96	3	35.15	7.31926e-05	182.981	arcB	SDY_3391	88021.8	4.99	-31.7829	-0.244859	0.066838	CytoplasmicMembrane	41-42	0.898	TMH	0	PredHel=2	Topology=o20-42i55-77o	0	Two-component system - General	Cytoplasmic membrane
971	82778587	transport of potassium [Shigella dysenteriae Sd197]	0.00163749	0.96	1	18.31	4.68363e-05	117.091	trkA	SDY_3466	50364.9	5.79	-7.89984	-0.015502	0.052402	Cytoplasmic	16-17	0.034	CYT	0	PredHel=0	Topology=o	0	-	Cytoplasmic
972	82778784	hypothetical protein SDY_3677 [Shigella dysenteriae Sd197]	0.00167695	0.96	3	9.9	0.000259871	649.676	yrfI	SDY_3677	32777.7	4.35	-29.4913	-0.313014	0.061644	Cytoplasmic	0	0	CYT	0	PredHel=0	Topology=o	0	-	Cytoplasmic
973	82779377	glycine tRNA synthetase, alpha subunit [Shigella dysenteriae Sd197]	0.00171634	0.96	4	10.05	0.000341323	853.306	glyQ	SDY_4344	34715.1	4.94	-11.74	-0.374257	0.122112	Cytoplasmic	21-22	0	CYT	0	PredHel=0	Topology=o	0	Glycine, serine and threonine metabolism	Cytoplasmic
974	82775651	hypothetical protein SDY_0290 [Shigella dysenteriae Sd197]	0.00176591	0.95	2	8.36	0.000203024	507.56	ybaV	SDY_0290	12733.1	8.76	2.14914	-0.001626	0.02439	CytoplasmicMembrane	25-26	1	SpI	25-26	PredHel=0	Topology=o	0	-	Cytoplasmic
975	82775684	nucleoside channel [Shigella dysenteriae Sd197]	0.00181538	0.95	1	9.57	8.86771e-05	221.693	tsx	SDY_0323	33587.7	5.07	-9.35815	-0.511565	0.183673	OuterMembrane	22-23	1	SpI	22-23	PredHel=0	Topology=o	3	-	Cytoplasmic membrane
976	82775935	putative transport protein [Shigella dysenteriae Sd197]	0.00186475	0.95	2	18.34	9.25452e-05	231.363	ybeX	SDY_0594	33297.2	4.55	-28.165	-0.371918	0.061644	Cytoplasmic	0	0	CYT	0	PredHel=0	Topology=o	0	-	Cytoplasmic membrane
977	82777228	putative nucleolar proteins [Shigella dysenteriae Sd197]	0.00191402	0.95	1	20.72	4.09575e-05	102.394	yebU	SDY_1986	53593.8	5.53	-9.43497	-0.210187	0.097713	Unknown	0	0	CYT	0	PredHel=0	Topology=o	0	Androgen and estrogen metabolism	Cytoplasmic
978	82777925	putative NAGC-like transcriptional regulator [Shigella dysenteriae Sd197]	0.00196319	0.95	1	16.84	5.03943e-05	125.986	yphH	SDY_2740	44926.9	7.94	2.2208	-0.200251	0.080201	Cytoplasmic	47-48	0.003	CYT	0	PredHel=0	Topology=o	0	-	Cytoplasmic
979	82778189	hypothetical protein SDY_3028 [Shigella dysenteriae Sd197]	0.00201226	0.95	4	17.71	0.000191675	479.187	-	SDY_3028	43284.5	5.59	-8.23692	0.018204	0.0798	Cytoplasmic	17-18	0	CYT	0	PredHel=0	Topology=o	0	-	Cytoplasmic
980	82778593	30S ribosomal subunit protein S11 [Shigella dysenteriae Sd197]	0.00206122	0.95	1	6.41	0.000132393	330.983	rpsK	SDY_3473	13844.3	11.33	15.1874	-0.445736	0.046512	Unknown	28-29	0	CYT	0	PredHel=0	Topology=i	0	-	Cytoplasmic
981	82777448	L-histidinal:NAD+ oxidoreductase [Shigella dysenteriae Sd197]	0.00212029	0.94	1	13.86	6.05849e-05	151.462	hisD	SDY_2221	46093.4	5.11	-10.8085	0.0053	0.048387	Unknown	0	0	CYT	0	PredHel=0	Topology=o	0	Histidine metabolism	Cytoplasmic
982	82778038	DNA-binding protein [Shigella dysenteriae Sd197]	0.00217923	0.94	1	8.69	9.66291e-05	241.573	stpA	SDY_2859	15346.9	7.95	1.02726	-0.79403	0.052239	Cytoplasmic	18-19	0	CYT	0	PredHel=0	Topology=o	0	-	Cytoplasmic
983	82778641	p-aminobenzoate synthetase, component II [Shigella dysenteriae Sd197]	0.00223805	0.94	1	5.59	0.000150216	375.54	pabA	SDY_3522	20785.2	6.11	-3.34451	-0.021925	0.080214	Cytoplasmic	0	0	CYT	0	PredHel=0	Topology=o	0	Folate biosynthesis	Cytoplasmic
984	82778771	biotin biosynthesis; reaction prior to pimeloyl CoA [Shigella dysenteriae Sd197]	0.00229675	0.94	1	12.58	6.67493e-05	166.873	bioH	SDY_3663	28633.2	7.14	0.751293	0.032031	0.085938	Unknown	26-27	0	CYT	0	PredHel=0	Topology=o	0	-	Cytoplasmic
985	82776789	selenophosphate synthase [Shigella dysenteriae Sd197]	0.00236548	0.93	1	14.28	5.81774e-05	145.444	selD	SDY_1509	36671.8	5.29	-8.72417	0.0683	0.054755	Cytoplasmic	0	0	CYT	0	PredHel=0	Topology=o	0	Selenoamino acid metabolism	Cytoplasmic
986	82777588	cell division protein [Shigella dysenteriae Sd197]	0.00243408	0.93	2	43.17	3.84885e-05	96.2212	ftsK	SDY_2371	151321	4.92	-46.483	-0.45212	0.076023	CytoplasmicMembrane	43-44	0.007	TMH	0	PredHel=5	Topology=i22-44o75-97i110-132o137-158i165-187o	0	-	Cytoplasmic membrane
987	82778984	hypothetical protein SDY_3908 [Shigella dysenteriae Sd197]	0.00250253	0.93	1	26.41	3.14568e-05	78.642	yigR	SDY_3908	63200.5	9	7.83313	-0.139744	0.111722	CytoplasmicMembrane	20-21	0	CYT	0	PredHel=2	Topology=i501-518o523-542i	0	-	Cytoplasmic membrane
988	82775920	hypothetical protein SDY_0578 [Shigella dysenteriae Sd197]	0.00258097	0.92	2	12.05	0.000136405	341.013	-	SDY_0578	21047.9	9.2	8.06473	-0.271196	0.081522	Unknown	0	0	CYT	0	PredHel=0	Topology=o	0	-	Cytoplasmic
989	82775938	hypothetical protein SDY_0597 [Shigella dysenteriae Sd197]	0.00265925	0.92	1	25.1	3.27427e-05	81.8566	yleA	SDY_0597	53660.9	5.2	-15.3778	-0.37827	0.075949	Cytoplasmic	0	0	CYT	0	PredHel=0	Topology=o	0	-	Cytoplasmic
990	82776299	major sodium\proline symporter [Shigella dysenteriae Sd197]	0.00273737	0.92	1	10.15	8.09695e-05	202.424	putP	SDY_0990	54315.2	8.46	3.56758	0.809761	0.121514	CytoplasmicMembrane	22-23	0.004	TMH	0	PredHel=12	Topology=i7-26o66-88i125-147o162-184i191-213o233-255i275-297o329-351i372-391o401-423i428-450o455-473i	0	-	Outer membrane
991	82776812	Spy [Shigella dysenteriae Sd197]	0.00281534	0.92	1	7.95	0.000103376	258.44	spy	SDY_1534	18228.4	9.66	7.56276	-0.773292	0.043478	Periplasmic	23-24	1	SpI	23-24	PredHel=0	Topology=o	0	-	Periplasmic
992	82778171	hypothetical protein SDY_3009 [Shigella dysenteriae Sd197]	0.00289315	0.92	2	4.43	0.000371034	927.585	-	SDY_3009	12771	4.85	-8.43891	-0.449541	0.091743	Unknown	0	0	CYT	0	PredHel=0	Topology=i	0	-	Cytoplasmic
993	82778530	putative NAGC-like transcriptional regulator [Shigella dysenteriae Sd197]	0.0029708	0.92	1	11.15	7.37077e-05	184.269	yhcI	SDY_3397	30721.9	5.57	-9.15153	0.301375	0.030928	Cytoplasmic	26-27	0	CYT	0	PredHel=0	Topology=o	0	-	Cytoplasmic
994	82778861	repressor of all met genes but metF [Shigella dysenteriae Sd197]	0.00304829	0.92	2	6.33	0.000259665	649.163	metJ	SDY_3773	12140.3	5.4	-3.75105	-0.747619	0.066667	Cytoplasmic	0	0	CYT	0	PredHel=0	Topology=o	0	-	Cytoplasmic
995	82775400	Na+\H antiporter, pH dependent [Shigella dysenteriae Sd197]	0.00313568	0.91	1	6.61	0.000122981	307.454	nhaA	SDY_0018	41376.3	9.28	6.6029	1.00619	0.087629	CytoplasmicMembrane	33-34	0.997	TMH	0	PredHel=11	Topology=i7-29o59-76i96-115o125-147i154-176o180-202i215-237o257-279i291-313o328-350i357-379o	0	-	Outer membrane
996	82776184	DNA repair system specific for alkylated DNA [Shigella dysenteriae Sd197]	0.00322289	0.91	1	9.7	8.38049e-05	209.512	alkB	SDY_0864	24006.4	7.73	1.46788	-0.33287	0.101852	Unknown	28-29	0	CYT	0	PredHel=0	Topology=o	0	-	Cytoplasmic
997	82778389	tRNA nucleotidyl transferase [Shigella dysenteriae Sd197]	0.00330993	0.91	1	24.88	3.26731e-05	81.6828	cca	SDY_3239	46546.5	6.22	-4.80082	-0.301214	0.07767	Cytoplasmic	0	0	CYT	0	PredHel=0	Topology=o	0	-	Cytoplasmic
998	82778627	hypothetical protein SDY_3507 [Shigella dysenteriae Sd197]	0.00339679	0.91	1	10.64	7.64011e-05	191.003	yheO	SDY_3507	27406.3	5.4	-5.69894	-0.108197	0.07377	Cytoplasmic	17-18	0	CYT	0	PredHel=0	Topology=o	0	-	Cytoplasmic
999	82775690	probable S-adenosylmethionine:tRNA ribosyltransferase-isomerase [Shigella dysenteriae Sd197]	0.00349349	0.9	1	12.64	6.36056e-05	159.014	queA	SDY_0329	39429.2	5.09	-15.9989	-0.129214	0.087079	Cytoplasmic	0	0	CYT	0	PredHel=0	Topology=o	0	-	Cytoplasmic
1000	82775864	ATP-dependent serine activating enzyme [Shigella dysenteriae Sd197]	0.00359	0.9	1	48.89	1.64446e-05	41.1114	entF	SDY_0515	142241	5.02	-47.7097	-0.059861	0.07966	Unknown (This protein may have multiple localization sites.)	20-21	0	CYT	0	PredHel=0	Topology=o	0	-	Cytoplasmic
1001	82778224	cystathionine beta-lyase [Shigella dysenteriae Sd197]	0.00368631	0.9	1	14.98	5.36699e-05	134.175	metC	SDY_3065	43273.8	5.91	-7.04912	0.016962	0.083544	Cytoplasmic	35-36	0	CYT	0	PredHel=0	Topology=o	0	Methionine metabolism	Cytoplasmic
1002	82778282	hypothetical protein SDY_3126 [Shigella dysenteriae Sd197]	0.00378244	0.9	1	13.7	5.86843e-05	146.711	yggJ	SDY_3126	28051.4	8.3	2.44706	-0.218107	0.041152	Cytoplasmic	25-26	0	CYT	0	PredHel=0	Topology=o	0	-	Cytoplasmic
1003	82524550	hypothetical protein SDY_P144 [Shigella dysenteriae Sd197]	0.00388833	0.89	1	10.35	7.68156e-05	192.039	-	SDY_P144	17735.8	6.58	-0.578746	0.173125	0.08125	Cytoplasmic	0	0	CYT	0	PredHel=0	Topology=o	0	-	Cytoplasmic
1004	82775506	7,8-dihydro-8-oxoguanine-triphosphatase [Shigella dysenteriae Sd197]	0.00399402	0.89	1	8.35	9.52145e-05	238.036	mutT	SDY_0129	15175.9	5.11	-5.70108	-0.420454	0.106061	Unknown	16-17	0	CYT	0	PredHel=0	Topology=o	0	-	Cytoplasmic
1005	82775839	putative transport [Shigella dysenteriae Sd197]	0.0040995	0.89	1	17.22	4.61697e-05	115.424	ybdG	SDY_0490	46616.1	7.87	1.80223	0.283374	0.084337	CytoplasmicMembrane	0	0	CYT	0	PredHel=5	Topology=o23-45i68-90o105-127i140-162o172-194i	0	-	Outer membrane
1006	82776401	putative 1-aminocyclopropane-1-carboxylate deaminase [Shigella dysenteriae Sd197]	0.00420477	0.89	1	13.99	5.68293e-05	142.073	yedO	SDY_1098	38762	5.24	-11.3215	0.121951	0.064024	Cytoplasmic	26-27	0.22	CYT	0	PredHel=0	Topology=o	0	-	Cytoplasmic
1007	82776898	putative aldehyde dehydrogenase [Shigella dysenteriae Sd197]	0.00430983	0.89	2	18.65	8.52591e-05	213.148	-	SDY_1632	50609.9	5.83	-7.26062	-0.039362	0.070213	Cytoplasmic	25-26	0.002	CYT	0	PredHel=0	Topology=o	0	-	Cytoplasmic
1008	82776903	hypothetical protein SDY_1637 [Shigella dysenteriae Sd197]	0.00441468	0.89	1	3.45	0.000230447	576.117	ymjA	SDY_1637	9306.93	4.21	-13.7506	-0.469136	0.08642	Cytoplasmic	0	0	CYT	0	PredHel=0	Topology=o	0	-	Cytoplasmic
1009	82777288	DNA polymerase III, delta prime subunit [Shigella dysenteriae Sd197]	0.00451933	0.89	2	16.15	9.84571e-05	246.143	holB	SDY_2051	36892.2	6.56	-1.92268	-0.033233	0.068862	Unknown	0	0	CYT	0	PredHel=0	Topology=o	0	Purine metabolism	Cytoplasmic
1010	82777713	putative sugar nucleotide epimerase [Shigella dysenteriae Sd197]	0.00462376	0.89	1	12.76	6.23073e-05	155.768	-	SDY_2501	32699.6	6.76	-0.33018	-0.058586	0.060606	Cytoplasmic	16-17	0	CYT	0	PredHel=0	Topology=o	0	-	Cytoplasmic
1011	82778596	putative ATPase subunit of translocase [Shigella dysenteriae Sd197]	0.00472799	0.89	1	9.57	8.30764e-05	207.691	prlA	SDY_3476	48526	9.89	17.2817	0.614673	0.115124	CytoplasmicMembrane	46-47	0	CYT	0	PredHel=10	Topology=i22-44o75-97i122-144o154-176i183-205o215-237i274-296o316-338i373-392o397-414i	0	-	Outer membrane
1012	82778706	hypothetical protein SDY_3590 [Shigella dysenteriae Sd197]	0.00483202	0.89	1	11.48	6.92545e-05	173.136	yhhW	SDY_3590	29605.2	5.43	-10.014	-0.364751	0.099617	Cytoplasmic	0	0	CYT	0	PredHel=0	Topology=o	0	-	Cytoplasmic
1013	82776447	Holliday junction helicase subunit B [Shigella dysenteriae Sd197]	0.00494571	0.88	2	5.95	0.000264238	660.595	ruvA	SDY_1148	22112.9	5.72	-2.74301	0.079803	0.059113	Unknown	0	0	CYT	0	PredHel=0	Topology=o	0	-	Cytoplasmic
1014	82777701	putative phosphatase [Shigella dysenteriae Sd197]	0.00505917	0.88	1	9.15	8.59135e-05	214.784	yfbT	SDY_2489	23107.8	5.74	-5.42213	0.164815	0.046296	Cytoplasmic	24-25	0	CYT	0	PredHel=0	Topology=o	0	-	Cytoplasmic
1015	82777914	hypothetical protein SDY_2727 [Shigella dysenteriae Sd197]	0.00517241	0.88	2	8.44	0.000186282	465.704	-	SDY_2727	17335.9	6.82	0.152828	-0.256173	0.037037	Unknown	23-24	0.129	CYT	0	PredHel=0	Topology=o	0	-	Cytoplasmic
1016	82778614	50S ribosomal subunit protein L23 [Shigella dysenteriae Sd197]	0.00528543	0.88	3	6.08	0.000387882	969.706	rplW	SDY_3494	11145.7	9.72	7.14959	-0.303	0.04	Cytoplasmic	19-20	0	CYT	0	PredHel=0	Topology=o	0	-	Cytoplasmic
1017	82775611	putative amidase-type enzyme [Shigella dysenteriae Sd197]	0.00540806	0.87	1	13.33	5.83027e-05	145.757	yafV	SDY_0245	28983.8	6.44	-1.42953	-0.215625	0.101562	Cytoplasmic	0	0	CYT	0	PredHel=0	Topology=o	0	-	Cytoplasmic
1018	82775948	PTS system, N-acetylglucosamine-specific enzyme IIABC [Shigella dysenteriae Sd197]	0.00553045	0.87	1	15.72	4.94386e-05	123.597	nagE	SDY_0613	68311.1	5.78	-6.36474	0.583025	0.092593	CytoplasmicMembrane	31-32	0.027	TMH	0	PredHel=10	Topology=o39-61i68-90o94-111i132-151o166-185i192-214o229-251i258-280o295-317i337-359o	0	-	Cytoplasmic membrane
1019	82778592	30S ribosomal subunit protein S4 [Shigella dysenteriae Sd197]	0.0056526	0.87	5	10.88	0.000357158	892.894	rpsD	SDY_3472	23468.2	10.05	17.2476	-0.664078	0.063107	Cytoplasmic	0	0	CYT	0	PredHel=0	Topology=o	0	-	Cytoplasmic
1020	82776516	DsbB [Shigella dysenteriae Sd197]	0.00578431	0.86	2	5.68	0.000270508	676.27	dsbB	SDY_1222	20141.5	8.8	3.91805	0.6375	0.147727	CytoplasmicMembrane	24-25	0.885	TMH	0	PredHel=4	Topology=i13-32o42-64i71-89o145-162i	0	-	Cytoplasmic membrane
1021	82777140	putative transport protein [Shigella dysenteriae Sd197]	0.00591577	0.86	1	7.48	0.000102706	256.765	ydhE	SDY_1890	49447.2	9.63	11.326	0.759081	0.09628	CytoplasmicMembrane	29-30	0.929	TMH	0	PredHel=12	Topology=i7-29o44-66i91-113o128-147i160-180o190-212i241-263o278-300i313-335o350-367i387-409o419-438i	0	-	Outer membrane
1022	82777257	hypothetical protein SDY_2020 [Shigella dysenteriae Sd197]	0.00604697	0.86	3	10.63	0.000216813	542.034	ycfC	SDY_2020	22946.7	9.34	4.46594	0.137559	0.037559	Unknown	22-23	0.056	CYT	0	PredHel=0	Topology=o	0	-	Cytoplasmic
1023	82778318	putative nucleotide-binding protein [Shigella dysenteriae Sd197]	0.00617791	0.86	4	17.61	0.000174501	436.253	ygfD	SDY_3163	33946.6	6.01	-4.37033	-0.16732	0.062092	Cytoplasmic	27-28	0	CYT	0	PredHel=0	Topology=o	0	-	Cytoplasmic
1024	82778503	UDP-N-glucosamine 1-carboxyvinyltransferase [Shigella dysenteriae Sd197]	0.00630859	0.86	1	21.78	3.52728e-05	88.1821	murA	SDY_3370	44860	5.81	-6.39522	0.06969	0.042959	Cytoplasmic	35-36	0.003	CYT	0	PredHel=0	Topology=o	0	Aminosugars metabolism	Cytoplasmic
1025	82779071	membrane-bound ATP synthase, F0 sector, subunit c [Shigella dysenteriae Sd197]	0.00643902	0.86	1	1.94	0.000396001	990.003	atpE	SDY_4011	8255.83	4.44	-1.99862	1.26709	0.075949	CytoplasmicMembrane	23-24	0.732	TMH	0	PredHel=2	Topology=o10-32i53-75o	0	Oxidative phosphorylation	Cytoplasmic membrane
1026	82779480	hypothetical protein SDY_4457 [Shigella dysenteriae Sd197]	0.0065692	0.86	2	34.64	4.43558e-05	110.889	ytfM	SDY_4457	64747.5	8.41	3.54302	-0.403466	0.112652	OuterMembrane	21-22	1	SpI	21-22	PredHel=0	Topology=o	1	-	Cytoplasmic membrane
1027	82779043	peptidyl-prolyl cis-trans isomerase C [Shigella dysenteriae Sd197]	0.00670886	0.85	1	5.31	0.000142996	357.49	ppiC	SDY_3973	10231.7	9.23	4.27885	-0.105376	0.075269	OuterMembrane	0	0	CYT	0	PredHel=0	Topology=o	0	-	Cytoplasmic membrane
1028	82779467	anaerobic dicarboxylate transport [Shigella dysenteriae Sd197]	0.00684825	0.85	1	5.55	0.000136812	342.031	dcuA	SDY_4443	45706	6.95	0.2443	0.987298	0.080831	CytoplasmicMembrane	36-37	0.217	TMH	0	PredHel=11	Topology=o15-37i50-72o87-109i130-152o162-184i226-243o258-277i284-306o326-345i358-380o410-432i	0	-	Cytoplasmic membrane
1029	82776568	nitrite extrusion protein [Shigella dysenteriae Sd197]	0.00699708	0.84	1	9.25	8.11218e-05	202.804	narK	SDY_1278	49633.3	9.68	12.0569	0.660907	0.136069	CytoplasmicMembrane	59-60	0.001	TMH	0	PredHel=12	Topology=i38-60o75-97i104-123o133-155i176-198o213-235i256-278o288-310i323-340o355-377i404-421o436-458i	0	-	Outer membrane
1030	82776641	GTP cyclohydrolase II [Shigella dysenteriae Sd197]	0.00714563	0.84	3	9.35	0.000240762	601.906	ribA	SDY_1353	21863.3	5.6	-6.425	-0.168367	0.066327	Cytoplasmic	0	0	CYT	0	PredHel=0	Topology=o	0	Riboflavin metabolism	Cytoplasmic
1031	82777830	coproporphyrinogen III oxidase [Shigella dysenteriae Sd197]	0.00729389	0.84	2	12.47	0.000120349	300.873	hemF	SDY_2634	34332.2	5.89	-6.14596	-0.485619	0.143813	Unknown	25-26	0	CYT	0	PredHel=0	Topology=o	0	Porphyrin and chlorophyll metabolism	Cytoplasmic
1032	82775810	putative transferase [Shigella dysenteriae Sd197]	0.00745155	0.83	1	5.85	0.000126742	316.856	ylaD	SDY_0460	20095.2	6.19	-1.7102	-0.056284	0.071038	Cytoplasmic	0	0	CYT	0	PredHel=0	Topology=o	0	-	Cytoplasmic
1033	82778339	flavodoxin 2 [Shigella dysenteriae Sd197]	0.00760891	0.83	1	3.81	0.000194605	486.511	fldB	SDY_3187	19699.5	4.09	-21.7902	-0.231214	0.121387	Unknown	17-18	0.005	CYT	0	PredHel=0	Topology=o	0	-	Cytoplasmic
1034	82778505	hypothetical protein SDY_3372 [Shigella dysenteriae Sd197]	0.00776596	0.83	2	6.5	0.000228136	570.341	yrbB	SDY_3372	14349.8	5.11	-3.89405	-0.250388	0.054264	Unknown	0	0	CYT	0	PredHel=0	Topology=o	0	-	Cytoplasmic
1035	82776120	hypothetical protein SDY_0796 [Shigella dysenteriae Sd197]	0.00793237	0.82	5	3.87	0.000946396	2365.99	ybiI	SDY_0796	9803.5	5.37	-2.07423	-0.856818	0.045455	Unknown	0	0	CYT	0	PredHel=0	Topology=o	0	-	Cytoplasmic
1036	82776165	D-alanyl-D-alanine carboxypeptidase [Shigella dysenteriae Sd197]	0.00809846	0.82	2	23.38	6.26613e-05	156.653	dacC	SDY_0841	43636.3	8.7	3.3475	-0.073	0.0975	Unknown (This protein may have multiple localization sites.)	27-28	1	SpI	27-28	PredHel=0	Topology=o	0	-	Cytoplasmic
1037	82777428	putative transport protein [Shigella dysenteriae Sd197]	0.00826422	0.82	1	17.9	4.09224e-05	102.306	yegH	SDY_2201	60883	5.25	-15.8807	0.217963	0.072222	CytoplasmicMembrane	37-38	0	TMH	0	PredHel=7	Topology=o22-44i64-86o101-118i139-161o166-185i198-220o225-247i	0	-	Outer membrane
1038	82775591	ATP-binding component of a transporter [Shigella dysenteriae Sd197]	0.00843931	0.81	2	14.04	0.000103074	257.684	abc	SDY_0218	37819.1	5.95	-5.27479	-0.076676	0.046647	CytoplasmicMembrane	42-43	0	CYT	0	PredHel=0	Topology=o	0	-	Cytoplasmic membrane
1039	82775828	guanine-hypoxanthine phosphoribosyltransferase [Shigella dysenteriae Sd197]	0.00861405	0.81	3	6.03	0.000359989	899.971	gpt	SDY_0479	16970	5.52	-3.6657	-0.048026	0.078947	Cytoplasmic	47-48	0.001	CYT	0	PredHel=0	Topology=o	0	Purine metabolism	Cytoplasmic
1040	82777205	putative transport protein [Shigella dysenteriae Sd197]	0.00878846	0.81	1	12.11	5.97504e-05	149.376	yoaE	SDY_1962	56317.7	4.92	-23.7507	0.457558	0.063953	CytoplasmicMembrane	24-25	0.001	TMH	0	PredHel=7	Topology=o13-35i48-70o85-102i123-145o150-172i185-207o212-231i	0	-	Outer membrane
1041	82778799	D-ribulose-5-phosphate 3-epimerase [Shigella dysenteriae Sd197]	0.00896254	0.81	2	8.58	0.000168666	421.665	rpe	SDY_3693	24500.2	5.02	-9.52175	0.097333	0.071111	Cytoplasmic	0	0.017	CYT	0	PredHel=0	Topology=o	0	Pentose phosphate pathway	Cytoplasmic
1042	82779477	hypothetical protein SDY_4454 [Shigella dysenteriae Sd197]	0.00913628	0.81	1	6.81	0.000106252	265.63	ytfK	SDY_4454	9635.18	10.28	9.1832	-0.362963	0.08642	Unknown	0	0	CYT	0	PredHel=0	Topology=i	0	-	Cytoplasmic
1043	82776072	glutaredoxin1 redox coenzyme for glutathione-dependent ribonucleotide reductase [Shigella dysenteriae Sd197]	0.00931927	0.8	1	3.66	0.000195258	488.145	grxA	SDY_0746	9694.53	4.81	-3.98994	-0.58	0.105882	Cytoplasmic	17-18	0	CYT	0	PredHel=0	Topology=o	0	-	Cytoplasmic
1044	82777032	acyl carrier protein phosphodiesterase [Shigella dysenteriae Sd197]	0.00950192	0.8	3	10.97	0.000195436	488.59	acpD	SDY_1775	21606.8	5.06	-5.71085	0.084577	0.074627	Unknown	18-19	0.16	CYT	0	PredHel=0	Topology=o	0	-	Cytoplasmic
1045	82778395	30S ribosomal subunit protein S21 [Shigella dysenteriae Sd197]	0.00968421	0.8	2	3.17	0.00045088	1127.2	rpsU	SDY_3249	8499.58	11.15	14.0542	-1.09014	0.070423	Cytoplasmic	0	0	CYT	0	PredHel=0	Topology=i	0	-	Cytoplasmic
1046	82779304	Mg2+ transport ATPase, P-type 1 [Shigella dysenteriae Sd197]	0.00986616	0.8	2	33.81	4.22741e-05	105.685	mgtA	SDY_4261	99492.9	5.64	-16.5328	0.162138	0.07461	CytoplasmicMembrane	0	0	CYT	0	PredHel=7	Topology=o118-137i291-310o320-342i710-732o769-791i832-854o869-891i	0	-	Outer membrane
1047	82775682	hypothetical protein SDY_0321 [Shigella dysenteriae Sd197]	0.0100573	0.79	1	10.43	6.76616e-05	169.154	ybaD	SDY_0321	17228.2	7.66	1.03181	-0.394631	0.067114	Cytoplasmic	0	0	CYT	0	PredHel=0	Topology=o	0	-	Cytoplasmic
1048	82777276	hypothetical protein SDY_2039 [Shigella dysenteriae Sd197]	0.0102481	0.79	3	10.54	0.000200866	502.166	ycfQ	SDY_2039	26206.8	6.52	-0.88183	-0.234322	0.09322	Unknown	0	0	CYT	0	PredHel=0	Topology=o	0	-	Cytoplasmic
1049	82778877	hypothetical protein SDY_3790 [Shigella dysenteriae Sd197]	0.0104385	0.79	2	23.78	5.93533e-05	148.383	yijP	SDY_3790	66621.5	7.71	2.06246	-0.32461	0.136915	CytoplasmicMembrane	33-34	0.268	TMH	0	PredHel=5	Topology=i13-35o45-63i70-92o118-140i153-170o	1	-	Cytoplasmic membrane
1050	82775671	1-deoxyxylulose-5-phosphate synthase [Shigella dysenteriae Sd197]	0.0106381	0.78	4	27.31	0.000102055	255.137	dxs	SDY_0310	67618.3	6.16	-6.56829	-0.093548	0.074194	Cytoplasmic	0	0	CYT	0	PredHel=0	Topology=o	0	Biosynthesis of steroids	Cytoplasmic
1051	82776631	putative protease [Shigella dysenteriae Sd197]	0.0108468	0.77	2	17.33	7.9382e-05	198.455	sohB	SDY_1342	39183.7	9.14	6.72916	-0.396821	0.063584	Unknown	22-23	0.004	CYT	0	PredHel=1	Topology=i7-29o	0	-	Cytoplasmic
1052	82778276	putative resistance protein [Shigella dysenteriae Sd197]	0.0110646	0.76	3	5.41	0.000376476	941.19	yggT	SDY_3120	21166.5	9.51	4.04614	1.19096	0.106383	CytoplasmicMembrane	16-17	0	TMH	0	PredHel=4	Topology=i5-27o67-89i96-118o144-166i	0	-	Cytoplasmic membrane
1053	82778474	putative enzyme [Shigella dysenteriae Sd197]	0.0112821	0.76	1	11.46	5.92419e-05	148.105	yhbW	SDY_3339	37197	6.1	-4.83464	-0.151343	0.086567	Cytoplasmic	22-23	0.02	CYT	0	PredHel=0	Topology=o	0	-	Cytoplasmic
1054	82775454	diadenosine tetraphosphatase [Shigella dysenteriae Sd197]	0.0115085	0.75	1	15.14	4.42522e-05	110.631	apaH	SDY_0074	31498.7	5.12	-10.5998	-0.258511	0.099291	Unknown	0	0	CYT	0	PredHel=0	Topology=o	0	Purine metabolism	Cytoplasmic
1055	82776367	hypothetical protein SDY_1060 [Shigella dysenteriae Sd197]	0.0117441	0.74	1	4.91	0.000134633	336.581	-	SDY_1060	15559.1	7.83	1.55321	-0.183217	0.076923	Unknown	15-16	0	CYT	0	PredHel=0	Topology=o	0	-	Cytoplasmic
1056	82778631	hypothetical protein SDY_3511 [Shigella dysenteriae Sd197]	0.0119792	0.74	1	4.65	0.00014216	355.401	-	SDY_3511	7598.47	6.81	0.103592	-0.610606	0.045455	Cytoplasmic	18-19	0.232	CYT	0	PredHel=0	Topology=o	0	-	Cytoplasmic
1057	82777711	putative S-transferase [Shigella dysenteriae Sd197]	0.0122233	0.73	3	7.86	0.000248898	622.245	yfcG	SDY_2499	24370.9	7.11	0.699589	-0.353023	0.106977	Unknown	0	0	CYT	0	PredHel=0	Topology=o	0	-	Cytoplasmic
1058	82778132	3'-phosphoadenosine 5'-phosphosulfate reductase [Shigella dysenteriae Sd197]	0.0124669	0.73	2	15.26	8.54669e-05	213.667	cysH	SDY_2964	27950.8	5.5	-5.60316	-0.411475	0.098361	Cytoplasmic	0	0	CYT	0	PredHel=0	Topology=o	0	Sulfur metabolism	Cytoplasmic
1059	82777850	hypothetical protein SDY_2657 [Shigella dysenteriae Sd197]	0.0127195	0.72	2	4.19	0.000307007	767.517	-	SDY_2657	9001.21	6.05	-0.811393	-0.541892	0.121622	Unknown	0	0	CYT	0	PredHel=1	Topology=o15-32i	0	-	Cytoplasmic
1060	82775655	ATP-dependent specificity component of clpP serine protease [Shigella dysenteriae Sd197]	0.0129811	0.71	3	25.12	7.5746e-05	189.365	clpX	SDY_0294	46354.3	5.24	-12.615	-0.238443	0.049528	Cytoplasmic	0	0	CYT	0	PredHel=0	Topology=o	0	-	Cytoplasmic
1061	82777481	hypothetical protein SDY_2259 [Shigella dysenteriae Sd197]	0.0132422	0.71	2	20.18	6.28589e-05	157.147	yegQ	SDY_2259	51158.3	5.92	-8.7173	-0.39117	0.094923	Unknown	21-22	0.094	CYT	0	PredHel=0	Topology=o	0	-	Cytoplasmic
1062	82777551	putative amidase [Shigella dysenteriae Sd197]	0.0135028	0.71	3	23.19	8.205e-05	205.125	ycbB	SDY_2332	67858.9	8.82	5.53348	-0.276911	0.076423	Unknown	30-31	1	SpI	30-31	PredHel=0	Topology=o	0	-	Cytoplasmic
1063	82779325	DNA polymerase III, chi subunit [Shigella dysenteriae Sd197]	0.0137629	0.71	2	6.31	0.000201029	502.573	holC	SDY_4283	16573	5.51	-1.97991	-0.352381	0.108844	Unknown	0	0	CYT	0	PredHel=0	Topology=o	0	Purine metabolism	Cytoplasmic
1064	82775670	geranyltranstransferase [Shigella dysenteriae Sd197]	0.014032	0.7	1	12.05	5.18932e-05	129.733	ispA	SDY_0309	32158.3	5.27	-8.51299	-0.12107	0.046823	Cytoplasmic	0	0	CYT	0	PredHel=0	Topology=o	0	Biosynthesis of steroids	Cytoplasmic
1065	82777273	transcription-repair coupling factor [Shigella dysenteriae Sd197]	0.0143005	0.7	2	62.34	2.00614e-05	50.1535	mfd	SDY_2036	130086	5.89	-20.0498	-0.294425	0.0723	Cytoplasmic	32-33	0	CYT	0	PredHel=0	Topology=o	0	Nucleotide excision repair	Cytoplasmic
1066	82779496	putative sensor for regulator EvgA [Shigella dysenteriae Sd197]	0.0145685	0.7	1	44.54	1.40394e-05	35.0984	evgS	SDY_4478	134946	5.66	-31.5134	-0.198329	0.081036	CytoplasmicMembrane	21-22	1	SpI	21-22	PredHel=0	Topology=o	0	Two-component system - General	Cytoplasmic membrane
1067	82524581	MxiH [Shigella dysenteriae Sd197]	0.0148547	0.68	5	3.45	0.000880359	2200.9	mxiH	SDY_P175	9223.91	4.46	-3.99479	-0.390361	0.072289	Unknown	0	0	CYT	0	PredHel=0	Topology=o	0	-	Cytoplasmic membrane
1068	82777673	2-oxoglutarate decarboxylase [Shigella dysenteriae Sd197]	0.0151404	0.68	1	17.67	3.43773e-05	85.9433	menD	SDY_2460	61223.7	6.1	-7.61837	-0.096403	0.070144	Unknown	41-42	0.002	CYT	0	PredHel=0	Topology=o	0	Ubiquinone biosynthesis	Cytoplasmic
1069	82778919	Uncharacterized periplasmic protein [Shigella dysenteriae Sd197]	0.0154256	0.68	1	7.69	7.89919e-05	197.48	yiiO	SDY_3833	19095.7	6.38	-1.33804	-0.787349	0.03012	Periplasmic	22-23	1	SpI	22-23	PredHel=0	Topology=o	0	-	Periplasmic
1070	82776677	Shiga toxin subunit B precursor [Shigella dysenteriae Sd197]	0.0157196	0.67	2	4.21	0.00028433	710.825	stxB	SDY_1390	9742.78	7.77	1.00425	0.031461	0.101124	Unknown	20-21	1	SpI	20-21	PredHel=0	Topology=o	0	-	Cytoplasmic membrane
1071	82776469	putative enzyme [Shigella dysenteriae Sd197]	0.0160317	0.65	2	16.99	6.83518e-05	170.879	yecP	SDY_1170	37025.3	6.13	-4.09785	-0.246749	0.095975	Cytoplasmic	0	0	CYT	0	PredHel=0	Topology=o	0	-	Cytoplasmic
1072	82778070	membrane-bound lytic murein transglycosylase B [Shigella dysenteriae Sd197]	0.0163433	0.65	1	11.68	4.9713e-05	124.283	mltB	SDY_2897	40296.2	9.08	5.5997	-0.33241	0.116343	Unknown (This protein may have multiple localization sites.)	21-22	0.933	SpII	18-19	PredHel=0	Topology=o	0	-	Outer membrane
1073	82779646	hypothetical protein SDY_4655 [Shigella dysenteriae Sd197]	0.0166542	0.65	1	6.32	9.18747e-05	229.687	yjjX	SDY_4655	18656.5	5.72	-3.61267	0.001176	0.070588	Unknown	19-20	0	CYT	0	PredHel=0	Topology=o	0	-	Cytoplasmic
1074	82777610	putative dTDP-glucose enzyme [Shigella dysenteriae Sd197]	0.0169739	0.64	2	25.3	4.51949e-05	112.987	ybjT	SDY_2394	53751.1	8.9	5.40459	-0.064496	0.092437	CytoplasmicMembrane	21-22	0.002	CYT	0	PredHel=1	Topology=o438-460i	0	-	Cytoplasmic membrane
1075	82777994	leader peptidase [Shigella dysenteriae Sd197]	0.017293	0.64	1	15.56	3.67426e-05	91.8566	lepB	SDY_2809	35961	6.84	0.119177	-0.144444	0.104938	CytoplasmicMembrane	16-17	0.012	SpII	20-21	PredHel=2	Topology=o5-27i60-82o	0	Protein export	Outer membrane
1076	82778761	protein of glp regulon [Shigella dysenteriae Sd197]	0.0176115	0.64	1	7.11	8.041e-05	201.025	glpG	SDY_3651	31275.5	9.24	4.60021	0.378623	0.148551	CytoplasmicMembrane	15-16	0.005	CYT	0	PredHel=6	Topology=i93-115o135-157i169-188o192-214i223-245o250-272i	0	-	Cytoplasmic membrane
1077	82776785	hypothetical protein SDY_1505 [Shigella dysenteriae Sd197]	0.0179387	0.63	1	7.42	7.58467e-05	189.617	ydjB	SDY_1505	24002.9	4.5	-16.5627	-0.252113	0.084507	Unknown	28-29	0	CYT	0	PredHel=0	Topology=o	0	-	Cytoplasmic
1078	82778788	hypothetical protein SDY_3681 [Shigella dysenteriae Sd197]	0.0182653	0.63	1	10.4	5.41137e-05	135.284	yrfE	SDY_3681	21166.4	4.85	-8.78603	-0.256451	0.086022	Unknown	23-24	0	CYT	0	PredHel=0	Topology=o	0	-	Cytoplasmic
1079	82778986	UbiE [Shigella dysenteriae Sd197]	0.0186006	0.62	1	10.96	5.05337e-05	126.334	ubiE	SDY_3910	28072.1	7.77	1.56315	-0.168128	0.095618	Unknown	0	0	CYT	0	PredHel=0	Topology=o	0	Ubiquinone biosynthesis	Cytoplasmic
1080	82779422	outer membrane lipoprotein [Shigella dysenteriae Sd197]	0.0189352	0.62	2	14.15	7.82826e-05	195.706	blc	SDY_4393	19939.9	9.1	4.1003	-0.215819	0.129943	Unknown	18-19	0.996	SpII	18-19	PredHel=0	Topology=o	0	-	Outer membrane
1081	82777881	exopolyphosphatase [Shigella dysenteriae Sd197]	0.0192784	0.61	2	28.33	3.84692e-05	96.173	ppx	SDY_2691	58115.9	6.65	-1.56104	-0.234308	0.072125	Cytoplasmic	28-29	0	CYT	0	PredHel=0	Topology=o	0	Purine metabolism	Cytoplasmic
1082	82778504	hypothetical protein SDY_3371 [Shigella dysenteriae Sd197]	0.0196211	0.61	3	3.02	0.000541307	1353.27	yrbA	SDY_3371	10037	5.19	-3.71752	-0.275281	0.078652	Unknown	0	0	CYT	0	PredHel=0	Topology=o	0	-	Cytoplasmic
1083	82778766	positive regulator of mal regulon [Shigella dysenteriae Sd197]	0.0199631	0.61	3	42.96	3.80528e-05	95.132	malT	SDY_3658	102786	6.14	-13.8283	-0.262959	0.077864	Cytoplasmic	44-45	0	CYT	0	PredHel=0	Topology=o	0	-	Cytoplasmic
1084	82775902	minor lipoprotein [Shigella dysenteriae Sd197]	0.0203137	0.6	3	12.58	0.000127818	319.545	rlpA	SDY_0555	37496.3	5.53	-2.07009	-0.244199	0.046961	Unknown	23-24	0.991	SpII	17-18	PredHel=0	Topology=o	0	-	Outer membrane
1085	82776420	ATP-binding component of high-affinity L-arabinose transport system [Shigella dysenteriae Sd197]	0.0206636	0.6	1	24.52	2.1859e-05	54.6475	araG	SDY_1121	55044.2	5.94	-6.89936	-0.052381	0.059524	CytoplasmicMembrane	37-38	0	CYT	0	PredHel=0	Topology=o	0	ABC transporters - General	Cytoplasmic membrane
1086	82777899	histidine tRNA synthetase [Shigella dysenteriae Sd197]	0.0210129	0.6	2	22.62	4.73902e-05	118.475	hisS	SDY_2710	47011.6	5.62	-8.35114	-0.257783	0.07783	Cytoplasmic	0	0	CYT	0	PredHel=0	Topology=o	0	Histidine metabolism	Cytoplasmic
1087	82775476	isopropylmalate isomerase subunit [Shigella dysenteriae Sd197]	0.0213707	0.59	1	9.4	5.60691e-05	140.173	leuD	SDY_0098	22528.7	5.31	-6.5251	-0.1801	0.119403	Unknown	22-23	0	CYT	0	PredHel=0	Topology=o	0	Valine, leucine and isoleucine biosynthesis	Cytoplasmic
1088	82777164	putative DNA-invertase [Shigella dysenteriae Sd197]	0.0217279	0.59	1	11.88	4.43645e-05	110.911	-	SDY_1916	22308	10.1	12.2933	-0.450254	0.050761	Unknown	0	0	CYT	0	PredHel=0	Topology=o	0	-	Cytoplasmic
1089	82777404	hypothetical protein SDY_2176 [Shigella dysenteriae Sd197]	0.0220845	0.59	5	19.83	0.000132892	332.23	-	SDY_2176	60655.2	6.85	-0.214172	-0.395327	0.082243	Unknown	0	0	CYT	0	PredHel=0	Topology=o	0	-	Cytoplasmic
1090	82778590	50S ribosomal subunit protein L17 [Shigella dysenteriae Sd197]	0.0224404	0.59	1	7.62	6.91667e-05	172.917	rplQ	SDY_3470	14364	11.05	13.2403	-0.564567	0.055118	Unknown	32-33	0	CYT	0	PredHel=0	Topology=i	0	-	Cytoplasmic
1091	82779258	selenocysteine synthase [Shigella dysenteriae Sd197]	0.0227956	0.59	1	28.43	1.85385e-05	46.3463	selA	SDY_4212	50737.3	5.94	-6.20918	-0.067387	0.043197	Cytoplasmic	0	0	CYT	0	PredHel=0	Topology=o	0	Selenoamino acid metabolism	Cytoplasmic
1092	82778167	putative enzyme [Shigella dysenteriae Sd197]	0.0231593	0.58	3	20.66	7.52348e-05	188.087	ygcA	SDY_3002	48116.4	8.74	5.72934	-0.224711	0.064665	Unknown	0	0	CYT	0	PredHel=0	Topology=o	0	-	Cytoplasmic
1093	82776719	hypothetical protein SDY_1434 [Shigella dysenteriae Sd197]	0.0235316	0.57	2	15.94	6.38876e-05	159.719	-	SDY_1434	39227.5	7.74	2.50332	-0.392837	0.060172	Cytoplasmic	0	0	CYT	0	PredHel=0	Topology=o	0	-	Cytoplasmic
1094	82777849	N-succinyl-diaminopimelate deacylase [Shigella dysenteriae Sd197]	0.0239031	0.57	2	17.3	5.88652e-05	147.163	dapE	SDY_2656	41285.4	5.31	-12.1767	-0.0808	0.074667	Cytoplasmic	0	0	CYT	0	PredHel=0	Topology=o	0	Lysine biosynthesis	Cytoplasmic
1095	82778325	hypothetical protein SDY_3171 [Shigella dysenteriae Sd197]	0.024274	0.57	3	7.63	0.000200203	500.508	ygfE	SDY_3171	12621.8	5.54	-1.02896	-0.742202	0.045872	Unknown	0	0	CYT	0	PredHel=0	Topology=o	0	-	Cytoplasmic
1096	82778376	3,4 dihydroxy-2-butanone-4-phosphate synthase [Shigella dysenteriae Sd197]	0.0246442	0.57	2	8.3	0.000122695	306.737	ribB	SDY_3226	23352.5	4.9	-10.6885	-0.147465	0.041475	Unknown	21-22	0.001	CYT	0	PredHel=0	Topology=o	0	-	Cytoplasmic
1097	82778603	30S ribosomal subunit protein S14 [Shigella dysenteriae Sd197]	0.0250228	0.56	1	4.11	0.000121716	304.289	rpsN	SDY_3483	11580	11.16	15.0522	-0.795049	0.059406	Unknown	0	0	CYT	0	PredHel=0	Topology=i	0	-	Cytoplasmic
1098	82776441	suppressor of htrB [Shigella dysenteriae Sd197]	0.0254098	0.55	1	11.66	4.2137e-05	105.343	msbB	SDY_1142	37381.9	9.69	12.7609	-0.455728	0.102167	CytoplasmicMembrane	37-38	0.002	CYT	0	PredHel=1	Topology=i24-41o	0	Lipopolysaccharide biosynthesis	Cytoplasmic membrane
1099	82779058	ribokinase [Shigella dysenteriae Sd197]	0.0257962	0.55	1	12.69	3.87169e-05	96.7923	rbsK	SDY_3995	32305.2	5.06	-10.4556	0.037217	0.035599	Cytoplasmic	15-16	0.003	CYT	0	PredHel=0	Topology=o	0	Pentose phosphate pathway	Cytoplasmic
1100	82777872	putative permease [Shigella dysenteriae Sd197]	0.0261909	0.54	2	10.83	8.9083e-05	222.708	perM	SDY_2682	39193.2	9.12	4.10343	1.04079	0.11898	CytoplasmicMembrane	45-46	0.283	TMH	0	PredHel=7	Topology=o20-51i72-94o155-177i217-236o251-273i278-300o310-332i	0	-	Outer membrane
1101	82775564	hypothetical protein SDY_0190 [Shigella dysenteriae Sd197]	0.0266031	0.52	1	7.59	6.12014e-05	153.003	yaeS	SDY_0190	28443	6.46	-1.32862	-0.386561	0.083004	Unknown	0	0	CYT	0	PredHel=0	Topology=o	0	Terpenoid biosynthesis	Cytoplasmic
1102	82778272	putative alpha helix chain [Shigella dysenteriae Sd197]	0.0270145	0.52	8	18.56	0.000200224	500.559	yggM	SDY_3116	38518.2	8.83	5.21376	-0.756716	0.092537	Unknown	21-22	1	SpI	21-22	PredHel=0	Topology=o	0	-	Cytoplasmic membrane
1103	82776597	putative potassium channel protein [Shigella dysenteriae Sd197]	0.0274343	0.51	1	12.5	3.64468e-05	91.1171	kch	SDY_1308	46104.9	5.87	-6.10789	0.416786	0.098321	CytoplasmicMembrane	40-41	0.001	TMH	0	PredHel=7	Topology=i21-43o58-80i87-106o110-127i134-156o171-193i200-222o	0	-	Outer membrane
1104	82777496	phosphomethylpyrimidine kinase [Shigella dysenteriae Sd197]	0.0278533	0.51	2	12.08	7.54281e-05	188.57	thiD	SDY_2277	28662.5	5.73	-5.38013	-0.038722	0.052632	Unknown	22-23	0.035	CYT	0	PredHel=0	Topology=o	0	Thiamine metabolism	Cytoplasmic
1105	82778733	hypothetical protein SDY_3621 [Shigella dysenteriae Sd197]	0.0282715	0.51	1	5.11	8.91557e-05	222.889	yhhP	SDY_3621	9094.2	5.18	-2.89859	-0.22716	0.061728	Unknown	0	0	CYT	0	PredHel=0	Topology=o	0	-	Cytoplasmic
1106	82777114	hypothetical protein SDY_1863 [Shigella dysenteriae Sd197]	0.028698	0.5	1	11.22	3.98086e-05	99.5215	-	SDY_1863	39522.9	5.84	-5.3323	0.054471	0.062331	Unknown	17-18	0.003	CYT	0	PredHel=0	Topology=o	0	-	Cytoplasmic
1107	82778880	N-acetyl-gamma-glutamylphosphate reductase [Shigella dysenteriae Sd197]	0.0291238	0.5	1	8.82	5.06409e-05	126.602	argC	SDY_3793	36006.9	5.59	-9.15648	0.17515	0.083832	Cytoplasmic	15-16	0.271	CYT	0	PredHel=0	Topology=o	0	Urea cycle and metabolism of amino groups	Cytoplasmic
1108	82777891	hypothetical protein SDY_2702 [Shigella dysenteriae Sd197]	0.0295578	0.49	1	8.97	4.87982e-05	121.995	-	SDY_2702	20243.5	6.23	-0.826973	-1.11788	0.039106	Unknown	19-20	1	SpI	19-20	PredHel=0	Topology=o	0	-	Cytoplasmic
1109	82775978	putative carboxylase [Shigella dysenteriae Sd197]	0.03	0.48	2	13.61	6.30105e-05	157.526	ybgK	SDY_0647	34456.3	8.22	2.57634	-0.300968	0.070968	Cytoplasmic	0	0	CYT	0	PredHel=0	Topology=o	0	-	Cytoplasmic
1110	82778497	putative GTP-binding factor [Shigella dysenteriae Sd197]	0.0304414	0.48	2	17.66	4.85602e-05	121.4	yhbZ	SDY_3364	43270.1	4.72	-23.6528	-0.464872	0.074359	Unknown	0	0	CYT	0	PredHel=0	Topology=o	0	-	Cytoplasmic
1111	82524497	putative IS orf, fragment [Shigella dysenteriae Sd197]	0.0308911	0.47	1	13.23	3.17349e-05	79.3374	-	SDY_P091	27940	9.15	9.33815	-0.209486	0.090909	Unknown	15-16	0	CYT	0	PredHel=0	Topology=o	0	-	Cytoplasmic
1112	82775584	copper homeostasis protein [Shigella dysenteriae Sd197]	0.0313399	0.47	2	11.7	7.17698e-05	179.425	cutF	SDY_0211	25815.2	5.01	-6.10703	-0.286441	0.088983	Unknown	25-26	0.969	SpII	20-21	PredHel=0	Topology=o	0	-	Outer membrane
1113	82777219	heat shock protein [Shigella dysenteriae Sd197]	0.031788	0.47	2	8.7	9.6518e-05	241.295	htpX	SDY_1977	31956.1	6.6	-0.470814	0.340614	0.075085	CytoplasmicMembrane	23-24	0.955	TMH	0	PredHel=4	Topology=i5-27o32-54i158-180o195-217i	0	-	Cytoplasmic membrane
1114	82778810	alanine-alpha-ketoisovalerate (or valine-pyruvate) transaminase [Shigella dysenteriae Sd197]	0.0322352	0.47	4	13.08	0.000128396	320.989	avtA	SDY_3707	46628.5	5.55	-9.35718	-0.054916	0.088729	Cytoplasmic	0	0	CYT	0	PredHel=0	Topology=o	0	Valine, leucine and isoleucine biosynthesis	Cytoplasmic
1115	82778146	hypothetical protein SDY_2981 [Shigella dysenteriae Sd197]	0.0326906	0.46	2	12.7	6.47119e-05	161.78	ygcF	SDY_2981	25028.8	5.71	-4.78369	-0.259641	0.067265	Cytoplasmic	0	0	CYT	0	PredHel=0	Topology=o	0	-	Cytoplasmic
1116	82778526	glutamate synthase, large subunit [Shigella dysenteriae Sd197]	0.0331541	0.45	2	73.17	1.09878e-05	27.4694	gltB	SDY_3393	163330	6	-18.4674	-0.22288	0.079408	Unknown	0	0	CYT	0	PredHel=0	Topology=o	0	Glutamate metabolism	Cytoplasmic
1117	82778528	hypothetical protein SDY_3395 [Shigella dysenteriae Sd197]	0.0336258	0.44	2	20.02	3.92662e-05	98.1654	yhcG	SDY_3395	43451	6.39	-2.17836	-0.3544	0.106667	Cytoplasmic	0	0	CYT	0	PredHel=0	Topology=o	0	-	Cytoplasmic
1118	82775750	putative regulator [Shigella dysenteriae Sd197]	0.0341055	0.43	1	13.54	2.83694e-05	70.9234	ybbU	SDY_0396	29302.6	5.77	-3.6523	0.069742	0.055351	Cytoplasmic	0	0	CYT	0	PredHel=0	Topology=o	0	-	Cytoplasmic
1119	82778277	putative protein transport [Shigella dysenteriae Sd197]	0.0345845	0.43	1	15.48	2.4814e-05	62.0351	yggR	SDY_3121	37569.6	5.68	-8.1331	-0.114369	0.046921	Cytoplasmic	0	0	CYT	0	PredHel=0	Topology=o	0	-	Cytoplasmic
1120	82778357	hypothetical protein SDY_3206 [Shigella dysenteriae Sd197]	0.0350625	0.43	1	10.83	3.54683e-05	88.6706	yqiE	SDY_3206	23665.9	4.98	-12.321	-0.21579	0.076555	Cytoplasmic	0	0	CYT	0	PredHel=0	Topology=o	0	Purine metabolism	Cytoplasmic
1121	82779026	hypothetical protein SDY_3955 [Shigella dysenteriae Sd197]	0.0355397	0.43	1	23.62	1.62625e-05	40.6563	yifM	SDY_3955	40552	7.15	0.718366	-0.126741	0.108635	Unknown	34-35	0	CYT	0	PredHel=0	Topology=o	0	Fructose and mannose metabolism	Cytoplasmic
1122	82776016	putative inner membrane protein [Shigella dysenteriae Sd197]	0.036025	0.42	1	5.78	6.49114e-05	162.279	tolR	SDY_0686	15382.4	5.41	-1.89358	0.204225	0.035211	CytoplasmicMembrane	42-43	0.059	TMH	0	PredHel=1	Topology=i17-39o	0	-	Cytoplasmic membrane
1123	82775626	hypothetical protein SDY_0263 [Shigella dysenteriae Sd197]	0.0365183	0.41	1	4.43	8.26761e-05	206.69	-	SDY_0263	8973.89	8.6	2.00407	-0.206098	0.097561	Unknown	27-28	0	CYT	0	PredHel=0	Topology=i	0	-	Cytoplasmic
1124	82778444	probable formate acetyltransferase 3 [Shigella dysenteriae Sd197]	0.0370107	0.41	1	40.23	9.10403e-06	22.7601	tdcE	SDY_3306	85940.2	5.53	-18.3339	-0.293848	0.096859	Cytoplasmic	0	0	CYT	0	PredHel=0	Topology=o	0	Pyruvate metabolism	Cytoplasmic
1125	82775827	hypothetical protein SDY_0478 [Shigella dysenteriae Sd197]	0.0375111	0.4	1	27.44	1.30219e-05	32.5548	yafA	SDY_0478	46988	6.36	-3.05335	-0.313285	0.101449	Cytoplasmic	0	0	CYT	0	PredHel=0	Topology=o	0	-	Cytoplasmic
1126	82777861	transcriptional regulation of gcv operon [Shigella dysenteriae Sd197]	0.0380107	0.4	1	5.36	6.66646e-05	166.661	gcvR	SDY_2668	23260.7	5.71	-5.43159	-0.006842	0.047368	Cytoplasmic	37-38	0.007	CYT	0	PredHel=0	Topology=o	0	-	Cytoplasmic
1127	82776858	dipeptidyl carboxypeptidase II [Shigella dysenteriae Sd197]	0.0385182	0.39	1	26.23	1.32821e-05	33.2052	dcp	SDY_1587	77438.5	5.39	-19.3683	-0.327753	0.108664	Cytoplasmic	0	0	CYT	0	PredHel=0	Topology=o	0	-	Cytoplasmic
1128	82777599	hypothetical protein SDY_2383 [Shigella dysenteriae Sd197]	0.0390248	0.39	1	19.03	1.83074e-05	45.7684	-	SDY_2383	39138.9	8.52	2.21026	-0.108309	0.034384	Unknown (This protein may have multiple localization sites.)	39-40	0.338	TMH	0	PredHel=1	Topology=i20-39o	0	-	Cytoplasmic
1129	82524566	IpaJ [Shigella dysenteriae Sd197]	0.0395394	0.38	1	13.31	2.55038e-05	63.7596	ipaJ	SDY_P160	25176.8	5.82	-2.93408	-0.135242	0.07489	Unknown	45-46	0	CYT	0	PredHel=0	Topology=o	0	-	Cytoplasmic
1130	82776973	hypothetical protein SDY_1711 [Shigella dysenteriae Sd197]	0.0400531	0.38	2	8.29	8.18953e-05	204.738	yeaZ	SDY_1711	25164.9	5.02	-9.64576	-0.076623	0.064935	Unknown	19-20	0	CYT	0	PredHel=0	Topology=o	0	-	Cytoplasmic
1131	82777482	hypothetical protein SDY_2260 [Shigella dysenteriae Sd197]	0.0405659	0.38	1	6.85	4.95556e-05	123.889	-	SDY_2260	11895.3	9.05	4.14549	-0.161818	0.063636	Unknown	27-28	0.88	SpII	22-23	PredHel=0	Topology=o	0	-	Outer membrane
1132	82776634	positive transcriptional regulator for cysteine regulon [Shigella dysenteriae Sd197]	0.0410954	0.36	1	17.1	1.88064e-05	47.0161	cysB	SDY_1345	36158.1	6.67	-0.837755	-0.065432	0.083333	Cytoplasmic	0	0	CYT	0	PredHel=0	Topology=o	0	-	Cytoplasmic
1133	82777969	GTP-binding export factor [Shigella dysenteriae Sd197]	0.041624	0.36	1	23.27	1.38199e-05	34.5498	ffh	SDY_2784	49751.3	9.42	11.6457	-0.223621	0.037528	Unknown (This protein may have multiple localization sites.)	0	0	CYT	0	PredHel=0	Topology=o	0	-	Cytoplasmic
1134	82778356	outer membrane channel [Shigella dysenteriae Sd197]	0.0421517	0.36	1	20.02	1.60634e-05	40.1586	tolC	SDY_3205	54009.9	5.46	-4.70244	-0.418053	0.064909	OuterMembrane	24-25	1	SpI	24-25	PredHel=0	Topology=o	0	-	Outer membrane
1135	82777930	putative alpha helix protein [Shigella dysenteriae Sd197]	0.0426872	0.35	1	10.89	2.87104e-05	71.7761	yfhG	SDY_2745	27390.9	5.9	-3.60417	-0.775949	0.063291	Unknown	31-32	0.81	SpII	25-26	PredHel=0	Topology=o	0	-	Outer membrane
1136	82778176	L-serine dehydratase [Shigella dysenteriae Sd197]	0.0432218	0.35	1	16.37	1.90994e-05	47.7484	sdaB	SDY_3014	48751	5.51	-11.3104	0.051648	0.052747	Unknown	24-25	0	CYT	0	PredHel=0	Topology=o	0	Glycine, serine and threonine metabolism	Cytoplasmic
1137	82778192	membrane-bound lytic murein transglycosylase A [Shigella dysenteriae Sd197]	0.0437555	0.35	1	15.72	1.98891e-05	49.7228	mltA	SDY_3031	40330.9	9.04	5.6961	-0.398356	0.112329	Unknown	23-24	0.916	SpII	20-21	PredHel=0	Topology=o	0	-	Outer membrane
1138	82779233	RNase P, protein component [Shigella dysenteriae Sd197]	0.0442882	0.35	1	6.2	5.04285e-05	126.071	rnpA	SDY_4186	13788.7	11.81	16.3275	-0.444538	0.058824	Cytoplasmic	28-29	0.005	CYT	0	PredHel=0	Topology=o	0	-	Cytoplasmic
1139	82775579	cell cycle protein [Shigella dysenteriae Sd197]	0.0448288	0.34	2	17.26	3.51939e-05	87.9849	mesJ	SDY_0206	47983.2	6.57	-1.30683	-0.104873	0.071926	Cytoplasmic	25-26	0.01	CYT	0	PredHel=0	Topology=o	0	-	Cytoplasmic
1140	82777690	NADH dehydrogenase I chain H [Shigella dysenteriae Sd197]	0.0453684	0.34	1	8.64	3.51532e-05	87.883	nuoH	SDY_2478	36217.9	6.9	0.240552	0.810462	0.147692	CytoplasmicMembrane	35-36	0.081	TMH	0	PredHel=8	Topology=o10-32i81-103o113-135i155-174o184-206i235-257o267-289i302-324o	0	Ubiquinone biosynthesis	Cytoplasmic membrane
1141	82777844	putative oxidoreductase, Fe-S subunit [Shigella dysenteriae Sd197]	0.0459071	0.34	1	28.89	1.05131e-05	26.2828	yffG	SDY_2651	71886.3	6.26	-8.71463	-0.212898	0.053111	Cytoplasmic	17-18	0.006	CYT	0	PredHel=0	Topology=o	0	-	Cytoplasmic
1142	82778259	putative general secretion pathway for protein export (GSP) [Shigella dysenteriae Sd197]	0.0464448	0.34	1	14.56	2.08601e-05	52.1504	gspL	SDY_3101	32000.7	8.94	4.12149	-0.117832	0.06993	Unknown	0	0	CYT	0	PredHel=1	Topology=i131-150o	0	-	Cytoplasmic membrane
1143	82779087	hypothetical protein SDY_4027 [Shigella dysenteriae Sd197]	0.0469816	0.34	2	32.81	1.85141e-05	46.2852	-	SDY_4027	63998.8	8.15	4.32728	-0.457685	0.117541	Unknown	0	0	CYT	0	PredHel=0	Topology=o	0	-	Cytoplasmic
1144	82779234	hypothetical protein SDY_4187 [Shigella dysenteriae Sd197]	0.0475175	0.34	1	6.45	4.70889e-05	117.722	yidD	SDY_4187	9380.72	9.92	6.23031	-0.071765	0.070588	Unknown	0	0	CYT	0	PredHel=0	Topology=o	0	-	Cytoplasmic
1145	82776507	putative isomerase [Shigella dysenteriae Sd197]	0.0480611	0.33	1	7.23	4.07733e-05	101.933	-	SDY_1212	23632.2	5.88	-4.38793	-0.098173	0.063927	Unknown	0	0	CYT	0	PredHel=0	Topology=o	0	-	Cytoplasmic
1146	82776890	hypothetical protein SDY_1623 [Shigella dysenteriae Sd197]	0.0486038	0.33	1	13.25	2.22484e-05	55.6209	yneB	SDY_1623	29644.1	7.7	1.6159	-0.070741	0.062963	Unknown	41-42	0	CYT	0	PredHel=0	Topology=o	0	-	Cytoplasmic
1147	82777676	hypothetical protein SDY_2463 [Shigella dysenteriae Sd197]	0.0491456	0.33	1	5.96	4.94615e-05	123.654	elaA	SDY_2463	17419.1	4.7	-12.4784	-0.21634	0.084967	Cytoplasmic	29-30	0	CYT	0	PredHel=0	Topology=o	0	-	Cytoplasmic
1148	82777736	hypothetical protein SDY_2524 [Shigella dysenteriae Sd197]	0.0496864	0.33	1	3.82	7.71703e-05	192.926	-	SDY_2524	9999.64	4.26	-11.6197	-0.147826	0.054348	Unknown	20-21	0	CYT	0	PredHel=0	Topology=o	0	-	Cytoplasmic
a) protein index numbers are listed based on FPER sorted in ascending order
b) protein accession numbers in NCBI, gi| numbers from Sd197 genome
c, j, k) protein names, gene names and locus tags derived from Sd197 genome annotations in NCBI database
d-g) false positive error rate (FPER), protein identification probability (pi), number of observed peptides (ni) and predicted number of proteotypic peptides (Oi) calculated by the APEX Quantitative Proteomics Tool
h) relative abundance values calculated without estimated total number of protein molecules per cell (2.5 x 106)
i) APEX abundance values calculated as protein molecules per cell
l-m) Mr and pI values of proteins obtained from Mascot search results of Sd197 genome
n) protein net charge at pH 7 was calculated from protein sequences annotated in the Sd197 genome
o) protein GRAVY (grand average of hydropathy) score was calculated as the arithmetic mean of the sum of the hydropathic indices of each amino acid
p) protein aromaticity was calculated based on the frequency of aromatic amino acids F, W and Y in proteins
q-y) bioinformatic data for subcellular localizations predicted by PSORTb; this is followed by predictions of protein export motifs (SignalP) and conserved membrane association sequence
motifs (LipoP, TMHMM and BOMP); TMHMM predicts inner membrane α-helical transmembrane domains, LipoP lipid anchor motifs, SignalP sequences processed in the general secretion
pathway, and BOMP predicts β-barrel outer membrane proteins; abbreviations for LipoP column: CYT - cytoplasm, TMH - n-terminal transmembrane helix, Spl - signal peptide (signal peptidase l),
Spll - lipoprotein signal peptide (signal peptidase ll), predicted SpI or II cleavage sites selected using Hidden Markov Model algorithm; biological function of protein was obtained from the KEGG pathway database
z) Final sub-cellular localization (SCL) assigned based on five bioinformatic analyses described for columns q-y above
