# Supplementary material for: Comparison of two label-free global quantitation methods, APEX and 2D gel electrophoresis, applied to the Shigella dysenteriae proteome
Source: Proteome Sci. 2009 Jun 29;7:22. doi: 10.1186/1477-5956-7-22 (PMC2716310; doi:10.1186/1477-5956-7-22)
Supplement: Additional file 4 — Additional Table S4. Comparison of SD1 protein abundance estimates from APEX vs. 2-DE quantitations for 255 common proteins listed along with 2D gel spot numbers, gene names, locus tags, physicochemical properties and subcellular localizations. [file 1477-5956-7-22-S4.xls]

## Sheet: Table S4-APEX vs 2DE
Additional Table S4: Comparison of protein abundance estimates from APEX vs. 2-DE analyses for 255 proteins
a) 2-DE Spot Number	b) Accession	c) Gene	d) Locus_tag	e) Protein_Name	f) 2-DE protein abundances (molecules/cell)	g) APEX protein abundances (molecules/cell)	h) Mr (in Da)	i) pI	j) Net charge	k) GRAVY score	m) Aromaticity	n) Sub-cellular localization
1	82775395	dnaK	SDY_0013	chaperone Hsp70 [Shigella dysenteriae Sd197]	16127.5	15370.6	69112.1	4.83	-29.2138	-0.408621	0.03605	Cytoplasmic
2	82777566	rpsA	SDY_2347	30S ribosomal subunit protein S1 [Shigella dysenteriae Sd197]	8762.3	8012.94	61128.6	4.89	-28.2469	-0.295153	0.05386	Cytoplasmic
3	82777810	ptsI	SDY_2613	PEP-protein phosphotransferase system enzyme I [Shigella dysenteriae Sd197]	6412.18	3409.56	63531.4	4.78	-32.3392	-0.119304	0.050435	Cytoplasmic
4	82779473	mopA	SDY_4449	GroEL [Shigella dysenteriae Sd197]	51508.7	24341.6	57326.5	4.85	-18.9579	-0.008759	0.025547	Cytoplasmic
5	82775657	tig	SDY_0296	trigger factor [Shigella dysenteriae Sd197]	3268.61	5780.81	48162.7	4.83	-22.7165	-0.433102	0.060185	Cytoplasmic
6	82779076	atpD	SDY_4016	membrane-bound ATP synthase, F1 sector, beta-subunit [Shigella dysenteriae Sd197]	8378.52	8713.11	50265.4	4.93	-18.3447	-0.106305	0.065217	Cytoplasmic membrane
7	82777536	fruB	SDY_2317	PTS system, fructose-specific IIA/fpr component [Shigella dysenteriae Sd197]	1599.81	1052.72	39631.2	4.77	-17.3148	-0.009309	0.034574	Cytoplasmic
8	82777266	potD	SDY_2029	spermidine/putrescine periplasmic transport protein [Shigella dysenteriae Sd197]	1522.19	1733.45	38865.5	5.24	-5.79676	-0.445402	0.112069	Periplasmic
9	82779111	rfaD	SDY_4051	ADP-L-glycero-D-mannoheptose-6-epimerase [Shigella dysenteriae Sd197]	2785.65	1418.7	34877.8	4.79	-14.6066	-0.283549	0.13871	Cytoplasmic membrane
10	82778523	yhbL	SDY_3390	sigma cross-reacting protein 27A [Shigella dysenteriae Sd197]	1323.83	2750.32	23381.2	4.72	-11.8299	0.311364	0.036364	Cytoplasmic
11	82776412	ftn	SDY_1113	cytoplasmic ferritin [Shigella dysenteriae Sd197]	5403.13	4148.48	19423.1	4.77	-12.4743	-0.568485	0.121212	Cytoplasmic
12	82779406	fklB	SDY_4377	FKBP-type 22KD peptidyl-prolyl cis-trans isomerase [Shigella dysenteriae Sd197]	1923.22	3028.84	28267.2	5.03	-8.60239	-0.084951	0.063107	Outer membrane
13	82777083	ydgA	SDY_1830	hypothetical protein SDY_1830 [Shigella dysenteriae Sd197]	1884.41	2092.26	54632	5.06	-11.5866	-0.276295	0.065737	Cytoplasmic
14	82775390	talB	SDY_0008	transaldolase B [Shigella dysenteriae Sd197]	10215.5	9169.13	35203.8	5.11	-7.91367	-0.210726	0.072555	Cytoplasmic
15	82777295	fabD	SDY_2058	malonyl-CoA-[acyl-carrier-protein] transacylase [Shigella dysenteriae Sd197]	2893.46	3435.79	32417.8	4.95	-9.87269	0.14822	0.061489	Cytoplasmic
16	82777058	btuE	SDY_1805	vitamin B12 transport protein [Shigella dysenteriae Sd197]	1638.62	3140.24	20409.7	4.72	-8.02079	-0.111475	0.098361	Cytoplasmic
17	82777811	crr	SDY_2614	PTS system, glucose-specific IIA component [Shigella dysenteriae Sd197]	13829.1	7917.43	18249.5	4.87	-7.78809	0.054438	0.047337	Cytoplasmic
18	82778495	greA	SDY_3362	transcription elongation factor [Shigella dysenteriae Sd197]	1767.98	2419.37	17099.6	4.71	-10.8276	-0.366456	0.050633	Cytoplasmic
19	82778366	ygiW	SDY_3215	hypothetical protein SDY_3215 [Shigella dysenteriae Sd197]	14385.4	9974.87	14010.2	5.08	-2.94104	-0.272308	0.061538	Cytoplasmic
20	82775746	ybaA	SDY_0392	hypothetical protein SDY_0392 [Shigella dysenteriae Sd197]	3553.22	2638.66	13317.6	4.8	-6.02388	-0.393162	0.119658	Cytoplasmic
21	82779038	trxA	SDY_3968	thioredoxin 1 [Shigella dysenteriae Sd197]	3363.48	7177.36	14034.7	5.25	-3.80621	-0.073229	0.070866	Cytoplasmic
22	82778839	rplL	SDY_3742	50S ribosomal subunit protein L7/L12 [Shigella dysenteriae Sd197]	9995.58	16028.2	12294.6	4.6	-7.97338	0.295041	0.016529	Cytoplasmic
23	82775887	ahpC	SDY_0540	alkyl hydroperoxide reductase, C22 subunit [Shigella dysenteriae Sd197]	19861.8	13673	20756.6	4.94	-8.70143	-0.254011	0.106952	Cytoplasmic
24	82779485	ppa	SDY_4462	inorganic pyrophosphatase [Shigella dysenteriae Sd197]	7416.91	5955.37	19702.8	5.03	-8.61314	-0.271591	0.090909	Cytoplasmic
25	82779419	efp	SDY_4390	elongation factor P [Shigella dysenteriae Sd197]	3734.33	20521.9	20590.5	4.9	-5.93343	-0.220745	0.095745	Cytoplasmic
26	82778680	prlC	SDY_3564	oligopeptidase A [Shigella dysenteriae Sd197]	7028.82	4019.37	77308.4	5.12	-27.6268	-0.417206	0.111765	Cytoplasmic
27	82778344	lysS	SDY_3192	lysine tRNA synthetase, constitutive [Shigella dysenteriae Sd197]	996.108	1147.36	57630.2	5.14	-19.8691	-0.401386	0.089109	Cytoplasmic
28	82779378	glyS	SDY_4345	glycine tRNA synthetase, beta subunit [Shigella dysenteriae Sd197]	2289.76	1883.02	76795.8	5.29	-17.1175	-0.207838	0.072569	Cytoplasmic
29	82779301	treC	SDY_4258	trehalase 6-P hydrolase [Shigella dysenteriae Sd197]	1375.58	1626.41	63905.4	5.32	-18.6209	-0.546824	0.128857	Cytoplasmic
30	82778016	clpB	SDY_2835	heat shock protein [Shigella dysenteriae Sd197]	13303	1575.57	95609.5	5.37	-23.4368	-0.354726	0.044341	Cytoplasmic
31	82778956	glnA	SDY_3873	glutamine synthetase [Shigella dysenteriae Sd197]	1647.24	2533.19	51901.6	5.26	-18.6645	-0.292111	0.089552	Cytoplasmic
32	82779468	aspA	SDY_4444	aspartate ammonia-lyase [Shigella dysenteriae Sd197]	11336.7	8462.12	54062.4	5.54	-9.66468	-0.055984	0.058824	Cytoplasmic
33	82776882	gadB	SDY_1615	glutamate decarboxylase isozyme [Shigella dysenteriae Sd197]	40788.7	27086.9	52682.1	5.28	-12.5799	-0.304077	0.107296	Periplasmic
34	82777253	icdA	SDY_2016	isocitrate dehydrogenase [Shigella dysenteriae Sd197]	13695.4	7147.18	45754.1	5.28	-9.76124	-0.154808	0.074519	Cytoplasmic
35	82776289	agp	SDY_0978	periplasmic glucose-1-phosphatase [Shigella dysenteriae Sd197]	13268.5	12328.9	45685.1	5.38	-8.60017	-0.357143	0.082324	Periplasmic
36	82779634	deoB	SDY_4643	phosphopentomutase [Shigella dysenteriae Sd197]	3363.48	7087.94	44379.3	5.21	-17.8527	-0.258968	0.088452	Cytoplasmic
37	82775996	sucC	SDY_0666	succinyl-CoA synthetase, beta subunit [Shigella dysenteriae Sd197]	8218.97	6888.76	41349	5.37	-7.72063	0.011856	0.054124	Cytoplasmic
38	82776577	galU	SDY_1288	glucose-1-phosphate uridylyltransferase [Shigella dysenteriae Sd197]	3242.74	3911.14	32941.1	5.11	-13.3625	0.031126	0.046358	Cytoplasmic
39	82776982	sdaA	SDY_1720	L-serine deaminase [Shigella dysenteriae Sd197]	1936.16	2098.19	48920.7	5.12	-17.263	-0.043833	0.068282	Cytoplasmic
40	82779105	yibO	SDY_4045	putative 2,3-bisphosphoglycerate-independent phosphoglycerate mutase [Shigella dysenteriae Sd197]	1625.68	1294.36	56152.4	5.14	-19.8395	-0.194163	0.07393	Cytoplasmic
41	82778311	pgk	SDY_3156	phosphoglycerate kinase [Shigella dysenteriae Sd197]	13186.6	11787.9	41088.4	5.08	-10.7211	0.065633	0.056848	Cytoplasmic
42	82778286	metK	SDY_3130	methionine adenosyltransferase 1 [Shigella dysenteriae Sd197]	1897.35	1123.5	41949.9	5.1	-14.3153	-0.189323	0.075521	Cytoplasmic
43	82777439	gnd	SDY_2212	gluconate-6-phosphate dehydrogenase [Shigella dysenteriae Sd197]	2751.16	2761.99	51497.3	5.05	-12.6818	-0.197436	0.100427	Cytoplasmic
44	82778336	ygfZ	SDY_3184	hypothetical protein SDY_3184 [Shigella dysenteriae Sd197]	1905.97	2528.22	36193.7	5.18	-8.67812	-0.280982	0.076687	Cytoplasmic
45	82776247	ompA	SDY_0930	outer membrane protein 3a [Shigella dysenteriae Sd197]	2414.81	5978.14	37493.5	5.6	-4.61843	-0.320286	0.088571	Outer membrane
46	82775560	tsf	SDY_0186	protein chain elongation factor EF-Ts [Shigella dysenteriae Sd197]	12565.6	11427.5	30421.7	5.22	-8.67269	-0.118021	0.045936	Cytoplasmic
47	82777812	pdxK	SDY_2615	pyridoxal/pyridoxine/pyridoxamine kinase [Shigella dysenteriae Sd197]	737.379	1178.5	30831.2	5.14	-7.61284	0.072085	0.063604	Cytoplasmic
48	82779135	yicC	SDY_4075	putative alpha helix protein [Shigella dysenteriae Sd197]	1893.04	1243.84	33181.8	5.1	-9.79826	-0.434843	0.052265	Cytoplasmic
49	82524411	phoN2/apy	SDY_P004	PhoN2/Apy [Shigella dysenteriae Sd197]	1742.11	1608.32	27573	5.46	-5.65353	-0.335772	0.105691	Periplasmic
50	82778322	rpiA	SDY_3168	ribosephosphate isomerase, constitutive [Shigella dysenteriae Sd197]	4018.93	8216.02	22859.5	5.2	-5.66053	0.230137	0.041096	Cytoplasmic
51	82779651	arcA	SDY_4662	negative response regulator of genes in aerobic pathways [Shigella dysenteriae Sd197]	4958.98	5363.26	27291	5.21	-9.49952	-0.486975	0.067227	Cytoplasmic
52	82777675	elaB	SDY_2462	hypothetical protein SDY_2462 [Shigella dysenteriae Sd197]	3285.86	9336.38	11305.2	5.35	-1.90073	-0.519802	0.079208	Cytoplasmic
53	82779545	yjbJ	SDY_4529	hypothetical protein SDY_4529 [Shigella dysenteriae Sd197]	12013.7	23175.4	8324.97	5.44	-0.988922	-1.52609	0.115942	Cytoplasmic
54	82776578	hns	SDY_1289	DNA-binding protein HLP-II [Shigella dysenteriae Sd197]	11556.6	10170.1	15539	5.44	-2.01546	-0.751095	0.036496	Cytoplasmic
56	82779627	osmY	SDY_4636	hyperosmotically inducible periplasmic protein [Shigella dysenteriae Sd197]	15562.6	25713.1	20977.8	7.8	1.10894	-0.246269	0.0199	Periplasmic
58	82776400	fliY	SDY_1097	putative periplasmic binding transport protein [Shigella dysenteriae Sd197]	3065.94	4828.68	29004.1	6.77	0.208098	-0.262782	0.06391	Periplasmic
59	82777877	upp	SDY_2687	uracil phosphoribosyltransferase [Shigella dysenteriae Sd197]	2858.96	2751.89	23558.6	5.87	-2.65355	0.073077	0.043269	Cytoplasmic
60	82777590	trxB	SDY_2373	thioredoxin reductase [Shigella dysenteriae Sd197]	2932.27	2870.52	34621.7	5.3	-11.2324	-0.193458	0.062305	Cytoplasmic
61	82776818	nadE	SDY_1540	NAD synthetase [Shigella dysenteriae Sd197]	2263.88	7429.92	30679.7	5.3	-5.82982	-0.394545	0.076364	Cytoplasmic
62	82776745	ldhA	SDY_1464	fermentative D-lactate dehydrogenase, NAD-dependent [Shigella dysenteriae Sd197]	1500.63	1600.91	36548.4	5.37	-8.59517	-0.101823	0.088146	Cytoplasmic
63	82776067	potF	SDY_0741	periplasmic putrescine-binding protein [Shigella dysenteriae Sd197]	784.813	1024.43	40839.9	5.66	-4.60849	-0.198919	0.1	Periplasmic
64	82778920	cpxR	SDY_3834	transcriptional regulator in 2-component system [Shigella dysenteriae Sd197]	952.987	1180.37	26311.2	5.39	-7.33005	-0.344397	0.047414	Cytoplasmic
65	82778620	tufA	SDY_3500	protein chain elongation factor EF-Tu [Shigella dysenteriae Sd197]	39408.8	23492.6	43281.9	5.3	-14.0704	-0.190101	0.063452	Cytoplasmic
66	82776478	argS	SDY_1180	arginine tRNA synthetase [Shigella dysenteriae Sd197]	797.749	1009	64684.4	5.32	-17.8292	-0.252513	0.081456	Cytoplasmic
67	82778297	tktA	SDY_3141	transketolase 1 isozyme [Shigella dysenteriae Sd197]	4437.21	2158.54	72221.7	5.43	-18.5117	-0.22911	0.090498	Cytoplasmic
68	82777409	metG	SDY_2181	methionine tRNA synthetase [Shigella dysenteriae Sd197]	1073.73	1075.12	76268.7	5.46	-16.8292	-0.30192	0.106352	Cytoplasmic
69	82777705	pta	SDY_2493	phosphotransacetylase [Shigella dysenteriae Sd197]	3229.81	3317.47	77183	5.52	-9.55001	-0.081793	0.047619	Cytoplasmic
70	82779079	glmS	SDY_4019	L-glutamine:D-fructose-6-phosphate aminotransferase [Shigella dysenteriae Sd197]	1569.63	3242.64	66901.9	5.56	-19.9121	-0.102627	0.055829	Cytoplasmic
71	82778780	pckA	SDY_3673	phosphoenolpyruvate carboxykinase [Shigella dysenteriae Sd197]	9309.95	7457.43	59712.2	5.54	-9.35463	-0.321482	0.1	Cytoplasmic
72	82775888	ahpF	SDY_0541	alkyl hydroperoxide reductase, F52a subunit [Shigella dysenteriae Sd197]	2337.19	2271.97	57385.4	5.47	-11.2946	-0.123917	0.05838	Cytoplasmic
73	82775995	sucB	SDY_0665	2-oxoglutarate dehydrogenase, dihydrolipoyltranssuccinase E2 component [Shigella dysenteriae Sd197]	6153.45	10354.6	44015.6	5.58	-7.3043	-0.201482	0.039506	Cytoplasmic
74	82779296	pmbA	SDY_4253	PmbA [Shigella dysenteriae Sd197]	1418.7	718.669	48353.7	5.4	-11.2617	-0.161111	0.062222	Cytoplasmic
75	82778905	glpK	SDY_3818	glycerol kinase [Shigella dysenteriae Sd197]	1983.59	1064.3	56227.6	5.43	-11.3425	-0.291833	0.089641	Cytoplasmic
76	82778330	gcvT	SDY_3176	aminomethyltransferase of glycine cleavage system [Shigella dysenteriae Sd197]	4092.24	5446.98	40175.2	5.36	-10.2268	-0.159616	0.085165	Cytoplasmic
77	82776986	yncB	SDY_1724	putative oxidoreductase [Shigella dysenteriae Sd197]	1272.09	877.51	40959.1	5.45	-9.50255	-0.293085	0.071809	Cytoplasmic
78	82778917	pfkA	SDY_3831	6-phosphofructokinase I [Shigella dysenteriae Sd197]	3393.67	1819.07	34840.7	5.47	-7.59533	6.86951e-17	0.06875	Cytoplasmic
79	82777206	manX	SDY_1963	PTS enzyme IIAB, mannose-specific [Shigella dysenteriae Sd197]	6990.01	8528.32	35019	5.44	-5.59539	-0.03901	0.049536	Cytoplasmic
80	82779635	deoD	SDY_4644	purine-nucleoside phosphorylase [Shigella dysenteriae Sd197]	7766.19	3309.6	25933.8	5.56	-5.60788	0.069038	0.075314	Cytoplasmic
81	82776291	wrbA	SDY_0980	trp repressor binding protein [Shigella dysenteriae Sd197]	5610.12	12224.2	20874.7	5.59	-2.71665	-0.094445	0.085859	Cytoplasmic
82	82775656	clpP	SDY_0295	ATP-dependent proteolytic subunit of clpA-clpP serine protease [Shigella dysenteriae Sd197]	3712.77	6789.12	23185.8	5.52	-5.51954	-0.153623	0.072464	Cytoplasmic
83	82779525	ssb	SDY_4508	ssDNA-binding protein [Shigella dysenteriae Sd197]	3303.11	6419.36	18990.3	5.44	-1.8935	-0.677528	0.067416	Cytoplasmic
84	82775638	ppiB	SDY_0277	peptidyl-prolyl cis-trans isomerase B [Shigella dysenteriae Sd197]	8210.35	5361.97	18166.8	5.52	-4.61657	-0.311585	0.097561	Cytoplasmic
85	82776108	dps	SDY_0783	global regulator [Shigella dysenteriae Sd197]	12936.5	42397.1	18694.6	5.72	-3.52851	-0.214372	0.05988	Cytoplasmic
86	82776770	yeaA	SDY_1489	hypothetical protein SDY_1489 [Shigella dysenteriae Sd197]	1642.93	3121.02	15404.5	5.57	-5.61635	-0.721168	0.094891	Cytoplasmic
87	82777903	ndk	SDY_2714	nucleoside diphosphate kinase [Shigella dysenteriae Sd197]	2811.53	5763.26	15462.8	5.54	-3.66203	-0.081818	0.090909	Cytoplasmic
88	82778034	ygaU	SDY_2855	hypothetical protein SDY_2855 [Shigella dysenteriae Sd197]	10176.7	13986.1	16062.5	5.71	-1.80774	-0.458389	0.060403	Cytoplasmic
89	82777284	ycfF	SDY_2047	hypothetical protein SDY_2047 [Shigella dysenteriae Sd197]	1492.01	6219.21	13240.8	5.73	-4.34931	-0.042857	0.042017	Cytoplasmic
90	82777809	ptsH	SDY_2612	PTS system protein HPr [Shigella dysenteriae Sd197]	9327.19	33171.9	9119.02	5.65	-1.80571	-0.165882	0.047059	Cytoplasmic
91	82777121	sodC	SDY_1870	superoxide dismutase precursor (Cu-Zn) [Shigella dysenteriae Sd197]	4889.99	5719.65	17660.2	6.04	-3.34455	-0.269364	0.023121	Periplasmic
92	82779110	kbl	SDY_4050	2-amino-3-ketobutyrate CoA ligase [Shigella dysenteriae Sd197]	4333.72	4169.74	43143.3	5.64	-8.31364	-0.043467	0.075377	Cytoplasmic
93	82777111	tyrS	SDY_1860	tyrosine tRNA synthetase [Shigella dysenteriae Sd197]	2013.78	2078.02	47537.3	5.59	-6.71686	-0.321698	0.099057	Cytoplasmic
94	82778678	gor	SDY_3562	glutathione oxidoreductase [Shigella dysenteriae Sd197]	2220.76	1966.1	48780.6	5.64	-10.9504	-0.109556	0.075556	Cytoplasmic
95	82777573	serC	SDY_2354	3-phosphoserine aminotransferase [Shigella dysenteriae Sd197]	2078.46	3950.73	39861.8	5.58	-6.51225	-0.127901	0.099448	Cytoplasmic
96	82777548	aspC	SDY_2329	aspartate aminotransferase [Shigella dysenteriae Sd197]	3350.55	3785.19	43571.6	5.54	-6.63434	-0.201515	0.090909	Cytoplasmic
97	82778312	fba	SDY_3157	fructose-bisphosphate aldolase, class II [Shigella dysenteriae Sd197]	10202.6	9702.44	39145.8	5.52	-10.9656	-0.223956	0.083565	Cytoplasmic
98	82778544	mdh	SDY_3412	malate dehydrogenase [Shigella dysenteriae Sd197]	14355.2	19801.8	32325.1	5.61	-2.92073	0.219551	0.044872	Cytoplasmic
99	82778975	pepQ	SDY_3898	proline dipeptidase [Shigella dysenteriae Sd197]	2483.8	4517.81	50189.3	5.6	-14.3645	-0.229797	0.103837	Cytoplasmic
100	82778162	pyrG	SDY_2997	CTP synthetase [Shigella dysenteriae Sd197]	2117.27	2330.23	60371.9	5.63	-12.0138	-0.138899	0.06789	Cytoplasmic
101	82776435	eda	SDY_1136	2-keto-3-deoxygluconate 6-phosphate aldolase/2-keto-4-hydroxyglutarate aldolase [Shigella dysenteriae Sd197]	2177.64	7021.41	22326.1	5.95	-1.02055	0.283099	0.056338	Cytoplasmic
102	82777109	gst	SDY_1858	glutathionine S-transferase [Shigella dysenteriae Sd197]	3993.06	4739.99	22867.5	5.85	-2.70589	-0.220398	0.099502	Cytoplasmic
103	82778892	hslV	SDY_3805	heat shock protein hslVU, proteasome-related peptidase subunit [Shigella dysenteriae Sd197]	2578.67	2953.07	19092.1	5.96	-2.56903	-0.020455	0.056818	Cytoplasmic
104	82775562	frr	SDY_0188	ribosome releasing factor [Shigella dysenteriae Sd197]	5174.59	2092.05	20637.7	6.44	-0.0152169	-0.521622	0.027027	Cytoplasmic
105	82779401	rplI	SDY_4372	50S ribosomal subunit protein L9 [Shigella dysenteriae Sd197]	6804.58	11175.9	15769.4	5.78	-1.79551	0.090604	0.04698	Cytoplasmic
106	82775889	ybdQ	SDY_0542	hypothetical protein SDY_0542 [Shigella dysenteriae Sd197]	8551.01	3708.37	15935.6	5.89	-5.06782	-0.052817	0.049296	Cytoplasmic
107	82779053	yifE	SDY_3984	hypothetical protein SDY_3984 [Shigella dysenteriae Sd197]	1504.94	2593.05	13133	6.1	-1.66071	-1.06875	0.116071	Cytoplasmic
108	82777953	yfiA	SDY_2768	putative yhbH sigma 54 modulator [Shigella dysenteriae Sd197]	1543.75	3231.41	12784.1	6.2	-1.52714	-0.535398	0.035398	Cytoplasmic
109	82779283	yjdJ	SDY_4240	hypothetical protein SDY_4240 [Shigella dysenteriae Sd197]	823.622	450.291	10468.6	6.3	-0.755285	-0.7	0.066667	Cytoplasmic
110	82778843	nusG	SDY_3746	component in transcription antitermination [Shigella dysenteriae Sd197]	2570.05	4158.32	20530.7	6.34	-0.698406	-0.39116	0.088398	Cytoplasmic
111	82778924	sodA	SDY_3838	superoxide dismutase, manganese [Shigella dysenteriae Sd197]	4859.8	5915.93	23092.2	6.45	-1.25432	-0.419903	0.116505	Cytoplasmic
112	82776110	glnH	SDY_0785	periplasmic glutamine-binding protein [Shigella dysenteriae Sd197]	2574.36	2819.4	27247.1	8.44	2.1943	-0.225403	0.096774	Periplasmic
113	82776029	gpmA	SDY_0702	phosphoglyceromutase 1 [Shigella dysenteriae Sd197]	10198.3	8531.56	28483.2	6.04	-2.51268	-0.5556	0.1	Cytoplasmic
114	82777860	dapA	SDY_2667	dihydrodipicolinate synthase [Shigella dysenteriae Sd197]	2746.84	3446.95	31309.9	6.14	-3.37892	0.075	0.044521	Cytoplasmic
115	82778778	ompR	SDY_3671	response regulator affecting transcription of ompC and ompF [Shigella dysenteriae Sd197]	4687.31	2261.91	27352.6	6.04	-1.73341	-0.345607	0.062762	Cytoplasmic
116	82778220	yqhE	SDY_3061	hypothetical protein SDY_3061 [Shigella dysenteriae Sd197]	7494.53	6110.56	26985	6.31	-2.20196	-0.443644	-	Cytoplasmic
117	82778922	yiiM	SDY_3836	hypothetical protein SDY_3836 [Shigella dysenteriae Sd197]	1009.04	1828.88	26619.2	5.9	-3.519	-0.430357	0.107143	Cytoplasmic
118	82778363	mdaB	SDY_3212	modulator of drug activity B [Shigella dysenteriae Sd197]	1302.27	798.307	21922.1	5.85	-3.44145	-0.367876	0.124352	Cytoplasmic
119	82776033	galE	SDY_0706	UDP-galactose-4-epimerase [Shigella dysenteriae Sd197]	2664.91	2319.87	37213.6	5.83	-7.02141	-0.304142	0.08284	Cytoplasmic
120	82776655	fabI	SDY_1368	enoyl-[acyl-carrier-protein] reductase (NADH) [Shigella dysenteriae Sd197]	5459.19	7863.6	27861.8	5.76	-3.701	0.162977	0.076336	Cytoplasmic
121	82776769	gapA	SDY_1488	glyceraldehyde-3-phosphate dehydrogenase A [Shigella dysenteriae Sd197]	31487.4	15663.9	35531	6.61	-0.562462	-0.133233	0.066465	Cytoplasmic
122	82776555	kdsA	SDY_1264	2-dehydro-3-deoxyphosphooctulonate aldolase [Shigella dysenteriae Sd197]	2177.64	2433.34	30831.5	6.32	-1.6059	-0.027817	0.070423	Cytoplasmic
123	82779098	lldD	SDY_4038	L-lactate dehydrogenase [Shigella dysenteriae Sd197]	15769.6	11252.5	42753.4	6.33	-1.55891	0.029798	0.073232	Cytoplasmic
124	82776285	cbpA	SDY_0974	curved DNA-binding protein [Shigella dysenteriae Sd197]	2367.37	1658.88	34434.6	6.22	-3.05514	-0.581373	0.081699	Cytoplasmic
125	82775511	guaC	SDY_0134	GMP reductase [Shigella dysenteriae Sd197]	1121.16	959.168	37396.2	6.1	-3.5429	-0.067723	0.072046	Cytoplasmic
126	82776028	aroG	SDY_0701	3-deoxy-D-arabinoheptulosonate-7-phosphate synthase [Shigella dysenteriae Sd197]	1000.42	967.379	38008.1	6.14	-4.27346	-0.182286	0.051429	Cytoplasmic
127	82777926	glyA	SDY_2741	serine hydroxymethyltransferase [Shigella dysenteriae Sd197]	6261.25	2613.28	45344.8	6.03	-5.91677	-0.239089	0.081535	Cytoplasmic
128	82776794	gdhA	SDY_1514	NADP-specific glutamate dehydrogenase [Shigella dysenteriae Sd197]	1819.73	3030.72	48567.4	5.98	-5.21991	-0.163535	0.082774	Cytoplasmic
129	82777704	ackA	SDY_2492	acetate kinase [Shigella dysenteriae Sd197]	3070.26	4018.33	43276.7	5.85	-8.86157	-0.06	0.0675	Cytoplasmic
130	82776590	oppA	SDY_1301	OppA [Shigella dysenteriae Sd197]	4290.6	4533.69	61018.6	6.05	-5.05408	-0.44291	0.099448	Periplasmic
131	82777608	poxB	SDY_2392	pyruvate oxidase [Shigella dysenteriae Sd197]	6808.9	5684.27	62008	5.89	-9.83893	0.014161	0.066434	Cytoplasmic
132	82775522	lpdA	SDY_0146	lipoamide dehydrogenase (NADH) [Shigella dysenteriae Sd197]	5980.96	18859.7	50672.5	5.79	-8.97667	-0.011182	0.054852	Cytoplasmic
133	82777153	pykF	SDY_1905	pyruvate kinase I, fructose stimulated [Shigella dysenteriae Sd197]	5429.01	4466.53	50715.4	5.77	-6.477	-0.092979	0.03617	Cytoplasmic
134	82777081	fumA	SDY_1828	fumarase A [Shigella dysenteriae Sd197]	1172.91	1845.67	60266.3	6.11	-5.26289	-0.363504	0.082117	Cytoplasmic
135	82777521	mdoG	SDY_2302	periplasmic glucans biosynthesis protein [Shigella dysenteriae Sd197]	896.929	1913.54	57908.1	7.08	0.675226	-0.538161	0.113503	Periplasmic
136	82775458	surA	SDY_0078	survival protein [Shigella dysenteriae Sd197]	3109.06	1304.73	47254.9	6.73	-0.22851	-0.374533	0.046729	Periplasmic
137	82777692	nuoF	SDY_2480	NADH dehydrogenase I chain F [Shigella dysenteriae Sd197]	1776.61	1129.67	49290.6	6.44	-1.70705	-0.318427	0.089888	Cytoplasmic
138	82777410	mrp	SDY_2182	putative ATPase [Shigella dysenteriae Sd197]	1621.37	1621.24	41075	6.16	-4.82915	-0.002439	0.051491	Cytoplasmic membrane
139	82779109	tdh	SDY_4049	threonine dehydrogenase [Shigella dysenteriae Sd197]	1194.47	919.795	37167.6	6.07	-4.32562	0.045161	0.079179	Cytoplasmic
140	82775567	yaeT	SDY_0193	hypothetical protein SDY_0193 [Shigella dysenteriae Sd197]	901.241	698.518	90591.1	4.93	-24.3073	-0.47963	0.120988	Outer membrane
141	82779427	frdA	SDY_4398	fumarate reductase, anaerobic, flavoprotein subunit [Shigella dysenteriae Sd197]	2414.81	1546.78	65969	5.86	-12.462	-0.361462	0.07309	Cytoplasmic
142	82775795	adk	SDY_0445	Adk [Shigella dysenteriae Sd197]	4169.86	4972.56	23513	5.75	-2.74422	-0.368224	0.056075	Cytoplasmic
143	82777434	rfbC	SDY_2207	dTDP-4-dehydrorhamnose 3,5-epimerase [Shigella dysenteriae Sd197]	1474.76	1543.37	21341.5	6.91	0.336504	-0.380541	0.135135	Cytoplasmic
144	82778007	yfiD	SDY_2822	putative formate acetyltransferase [Shigella dysenteriae Sd197]	1479.07	1955.57	14325.7	4.96	-5.83948	-0.324409	0.062992	Cytoplasmic
145	82775639	cysS	SDY_0278	cysteine tRNA synthetase [Shigella dysenteriae Sd197]	1004.73	653.001	52198.1	5.38	-16.7071	-0.387852	0.091106	Cytoplasmic
146	82776031	galK	SDY_0704	galactokinase [Shigella dysenteriae Sd197]	1319.52	1528.47	41421.5	5.26	-12.4496	-0.101571	0.062827	Cytoplasmic
148	82778537	sspA	SDY_3405	stringent starvation protein A [Shigella dysenteriae Sd197]	5338.45	7407.9	24320	5.22	-6.65018	-0.239623	0.09434	Cytoplasmic
149	82778584	def	SDY_3463	peptide deformylase [Shigella dysenteriae Sd197]	3635.15	2846.94	19327.8	5.23	-6.68909	-0.289941	0.029586	Cytoplasmic
150	82777893	guaB	SDY_2704	IMP dehydrogenase [Shigella dysenteriae Sd197]	1798.17	2193.21	52050.3	5.91	-6.24362	-0.114139	0.036885	Cytoplasmic
151	82778222	yqhD	SDY_3063	putative oxidoreductase [Shigella dysenteriae Sd197]	3264.3	3328.91	42055.4	5.66	-8.91469	-0.125065	0.067183	Cytoplasmic
152	82779307	pyrB	SDY_4264	aspartate carbamoyltransferase, catalytic subunit [Shigella dysenteriae Sd197]	1125.47	721.96	34426	6.12	-4.01944	-0.104501	0.07074	Cytoplasmic
153	82779426	frdB	SDY_4397	fumarate reductase, anaerobic, iron-sulfur protein subunit [Shigella dysenteriae Sd197]	2936.58	2819.78	27125	6.07	-2.93032	-0.222951	0.090164	Cytoplasmic
154	82777431	rfbB	SDY_2204	dTDP-glucose 4,6 dehydratase [Shigella dysenteriae Sd197]	3061.63	2111.04	40510.8	5.73	-8.92096	-0.411634	0.099723	Cytoplasmic
155	82775550	pfs	SDY_0175	hypothetical protein SDY_0175 [Shigella dysenteriae Sd197]	1297.96	3832.83	24353	5.09	-9.56125	0.305603	0.051724	Cytoplasmic
156	82777928	glnB	SDY_2743	regulatory protein P-II for glutamine synthetase [Shigella dysenteriae Sd197]	1651.56	4734.83	12425	5.17	-2.93809	0.008928	0.0625	Cytoplasmic
157	82776245	fabA	SDY_0927	beta-hydroxydecanoyl thioester dehydrase [Shigella dysenteriae Sd197]	1375.58	3683.73	18968.4	6.13	-0.89341	-0.012209	0.104651	Cytoplasmic
158	82778552	tldD	SDY_3420	CsrA inhibitory activity suppressor [Shigella dysenteriae Sd197]	1250.53	1366.87	51330	4.93	-16.4885	-0.11788	0.060291	Cytoplasmic
159	82778431	yqjG	SDY_3291	putative transferase [Shigella dysenteriae Sd197]	1427.32	4016.22	37464.8	6.04	-5.79891	-0.383537	0.134146	Cytoplasmic
160	82775414	hpt	SDY_0034	hypoxanthine phosphoribosyltransferase [Shigella dysenteriae Sd197]	1259.15	3056.47	20616.1	5.1	-6.78966	-0.4944	0.112	Cytoplasmic
161	82779633	deoA	SDY_4642	thymidine phosphorylase [Shigella dysenteriae Sd197]	5480.75	3244.04	47194.1	5.21	-10.4955	0.015682	0.061364	Cytoplasmic
162	82778799	rpe	SDY_3693	D-ribulose-5-phosphate 3-epimerase [Shigella dysenteriae Sd197]	1034.92	421.665	24500.2	5.02	-9.52175	0.097333	0.071111	Cytoplasmic
163	82776157	ybhB	SDY_0833	hypothetical protein SDY_0833 [Shigella dysenteriae Sd197]	3083.19	3477.4	17158.4	4.98	-9.30562	-0.250633	0.101266	Cytoplasmic
164	82777062	pheS	SDY_1809	phenylalanine tRNA synthetase, alpha-subunit [Shigella dysenteriae Sd197]	2087.08	2562.55	36786.3	5.79	-7.00196	-0.316514	0.088685	Cytoplasmic
165	82777259	phoP	SDY_2022	transcriptional regulatory protein [Shigella dysenteriae Sd197]	1871.48	3145.44	25534.3	5.1	-9.42254	-0.259641	0.058296	Cytoplasmic
166	82775531	panC	SDY_0155	pantothenate synthetase [Shigella dysenteriae Sd197]	1845.6	1435.41	31495.3	5.54	-4.73291	-0.05583	0.053004	Cytoplasmic
168	82777990	pdxJ	SDY_2805	pyridoxine biosynthesis [Shigella dysenteriae Sd197]	1746.42	1306	26398.2	5.61	-7.32203	-0.121399	0.032922	Cytoplasmic
169	82775790	ushA	SDY_0438	UDP-sugar hydrolase [Shigella dysenteriae Sd197]	1992.22	1497.58	60772.7	5.55	-10.1264	-0.401273	0.083636	Periplasmic
170	82777906	pepB	SDY_2719	putative peptidase [Shigella dysenteriae Sd197]	1681.74	1571.56	49468	5.96	-4.54685	-0.222482	0.079625	Cytoplasmic
171	82775702	yajF	SDY_0345	possible NAGC-like transcriptional regulator [Shigella dysenteriae Sd197]	1599.81	1317.13	37543.2	5.81	-5.59269	-0.159195	-	Cytoplasmic
172	82775613	gmhA	SDY_0248	phosphoheptose isomerase [Shigella dysenteriae Sd197]	1595.5	2253.75	20818.9	5.62	-5.52041	-0.041667	0.0625	Cytoplasmic
174	82779140	rpoZ	SDY_4081	DNA-directed RNA polymerase omega chain [Shigella dysenteriae Sd197]	1500.63	3661.09	10236.2	4.87	-3.97808	-0.524176	0.010989	Cytoplasmic
176	82778481	rbfA	SDY_3346	ribosome-binding factor A [Shigella dysenteriae Sd197]	1435.95	2085	15153.9	5.93	-0.888768	-0.398496	0.06015	Cytoplasmic
177	82777720	hisJ	SDY_2508	histidine-binding periplasmic protein of high-affinity histidine transport system [Shigella dysenteriae Sd197]	1207.4	2168.22	28508.2	5.33	-3.06301	-0.291923	0.092308	Periplasmic
179	82778178	fucO	SDY_3016	L-1,2-propanediol oxidoreductase [Shigella dysenteriae Sd197]	1470.45	620.006	40661.9	5.1	-12.4125	0.08094	0.060052	Cytoplasmic
180	82775976	ybgI	SDY_0645	hypothetical protein SDY_0645 [Shigella dysenteriae Sd197]	1073.73	945.296	26909.5	5.07	-11.3272	-0.112146	0.068826	Cytoplasmic
181	82778827	hemE	SDY_3729	uroporphyrinogen decarboxylase [Shigella dysenteriae Sd197]	1095.29	921.204	39262.7	5.88	-5.32818	-0.14096	0.087571	Cytoplasmic
182	82775713	proC	SDY_0356	pyrroline-5-carboxylate reductase [Shigella dysenteriae Sd197]	1021.98	1510.42	28274.9	5.86	-2.78778	0.294424	0.048327	Cytoplasmic
183	82775798	ybaB	SDY_0448	hypothetical protein SDY_0448 [Shigella dysenteriae Sd197]	922.802	2448.16	12014.4	5.01	-3.93373	-0.473395	0.036697	Cytoplasmic
185	82777549	ycbL	SDY_2330	hypothetical protein SDY_2330 [Shigella dysenteriae Sd197]	737.379	779.045	23729.2	5.03	-12.244	-0.143721	0.07907	Cytoplasmic
186	82776641	ribA	SDY_1353	GTP cyclohydrolase II [Shigella dysenteriae Sd197]	823.622	601.906	21863.3	5.6	-6.425	-0.168367	0.066327	Cytoplasmic
187	82779294	yjfG	SDY_4251	putative ligase [Shigella dysenteriae Sd197]	780.5	661.511	49893.3	5.55	-14.6683	-0.041794	0.07221	Cytoplasmic
188	82776086	moeA	SDY_0760	molybdopterin biosynthesis [Shigella dysenteriae Sd197]	914.177	966.083	44123.6	5.03	-11.7621	0.019708	0.068127	Cytoplasmic
189	82776618	trpB	SDY_1329	tryptophan synthase, beta protein [Shigella dysenteriae Sd197]	711.506	278.462	42996.4	5.63	-10.9031	-0.190932	0.065491	Cytoplasmic
190	82779226	yidA	SDY_4179	hypothetical protein SDY_4179 [Shigella dysenteriae Sd197]	530.395	178.233	29750	5.11	-9.51934	-0.011111	0.077778	Cytoplasmic
191	82777362	mglB	SDY_2130	galactose-binding transport protein [Shigella dysenteriae Sd197]	491.586	469.567	35711.1	5.68	-3.61209	-0.273494	0.060241	Periplasmic
192	82775612	ykfE	SDY_0246	hypothetical protein SDY_0246 [Shigella dysenteriae Sd197]	3777.45	3127.82	16871.6	6.27	-0.807697	-0.107006	0.070064	Cytoplasmic
193	82777047	ppsA	SDY_1794	phosphoenolpyruvate synthase [Shigella dysenteriae Sd197]	1310.9	1351.26	87456.6	4.89	-32.2445	-0.234722	0.07702	Cytoplasmic
194	82775992	sdhB	SDY_0662	succinate dehydrogenase, iron sulfur protein [Shigella dysenteriae Sd197]	5196.15	4869.22	26840.9	5.97	-2.19801	-0.312185	0.07563	Cytoplasmic
195	82779064	asnA	SDY_4004	asparagine synthetase A [Shigella dysenteriae Sd197]	1621.37	597.129	36648.2	5.53	-10.8629	-0.289394	0.069697	Cytoplasmic
196	82779073	atpH	SDY_4013	membrane-bound ATP synthase, F1 sector, delta-subunit [Shigella dysenteriae Sd197]	1974.97	1052.18	19361.5	4.94	-6.87644	0.060452	0.045198	Cytoplasmic membrane
197	82779086	phoU	SDY_4026	negative regulator for pho regulon [Shigella dysenteriae Sd197]	1194.47	1023.76	27440.5	5.17	-9.64022	-0.275519	0.049793	Cytoplasmic
198	82779293	fbp	SDY_4250	fructose-bisphosphatase [Shigella dysenteriae Sd197]	2108.64	2571.64	36832.5	5.67	-7.41198	-0.221687	0.093373	Cytoplasmic
199	82775545	hemL	SDY_0170	glutamate-1-semialdehyde aminotransferase [Shigella dysenteriae Sd197]	1517.88	1039.42	45390.3	4.86	-19.4914	0.196948	0.08216	Cytoplasmic
201	82778315	yggE	SDY_3160	putative actin [Shigella dysenteriae Sd197]	3725.7	4795.99	26634.1	6.1	-1.62128	-0.242276	0.056911	Periplasmic
202	82778057	emrR	SDY_2879	regulator of plasmid mcrB operon [Shigella dysenteriae Sd197]	1660.18	275.371	20518.8	5.99	-3.50917	-0.607386	0.045455	Cytoplasmic
203	82777433	rfbA	SDY_2206	glucose-1-phosphate thymidylyltransferase [Shigella dysenteriae Sd197]	1500.63	1627.96	32495.2	5.25	-5.79711	-0.15411	0.09589	Cytoplasmic
207	82776543	ychF	SDY_1252	putative GTP-binding protein [Shigella dysenteriae Sd197]	1526.5	1365.91	39665.8	4.87	-15.8452	-0.16281	0.068871	Cytoplasmic
208	82777097	add	SDY_1846	adenosine deaminase [Shigella dysenteriae Sd197]	1776.61	1163.16	36405.1	5.42	-13.7635	-0.023423	0.057057	Cytoplasmic
212	82776358	-	SDY_1051	hypothetical protein SDY_1051 [Shigella dysenteriae Sd197]	978.86	1400.79	30483.2	4.93	-13.28	-0.291882	0.088561	Cytoplasmic
213	82776102	ybiT	SDY_0776	putative ATP-binding component of a transport system [Shigella dysenteriae Sd197]	689.945	675.978	59871.8	4.99	-21.2354	-0.366226	0.084906	Cytoplasmic membrane
215	82777899	hisS	SDY_2710	histidine tRNA synthetase [Shigella dysenteriae Sd197]	823.622	118.475	47011.6	5.62	-8.35114	-0.257783	0.07783	Cytoplasmic
216	82779270	pgi	SDY_4226	glucosephosphate isomerase [Shigella dysenteriae Sd197]	6489.8	1863.88	61527.4	5.85	-10.4	-0.268488	0.107468	Cytoplasmic
217	82779441	purA	SDY_4412	adenylosuccinate synthetase [Shigella dysenteriae Sd197]	3924.06	2404.92	47343.1	5.32	-9.58443	-0.199537	0.074074	Cytoplasmic
218	82776148	moaB	SDY_0824	molybdopterin biosynthesis, protein B [Shigella dysenteriae Sd197]	2647.66	5012.94	18678.4	5.73	-3.61119	-0.223529	0.064706	Cytoplasmic
219	82779044	ilvC	SDY_3974	ketol-acid reductoisomerase [Shigella dysenteriae Sd197]	4238.85	1297.47	54047.9	5.2	-14.477	-0.198371	0.077393	Cytoplasmic
220	82779632	deoC	SDY_4641	2-deoxyribose-5-phosphate aldolase [Shigella dysenteriae Sd197]	4212.98	2307.62	27746.6	5.5	-4.78523	-0.013514	0.057915	Cytoplasmic
221	82524569	ipaA	SDY_P163	IpaA [Shigella dysenteriae Sd197]	1190.16	1183.71	70204.8	6.27	-4.5295	-0.719273	0.053712	Outer membrane
222	82775665	yajQ	SDY_0304	hypothetical protein SDY_0304 [Shigella dysenteriae Sd197]	3630.84	4648.42	19115	6.64	0.118462	-0.476687	0.06135	Cytoplasmic
223	82775949	glnS	SDY_0614	glutamine tRNA synthetase [Shigella dysenteriae Sd197]	707.194	986.299	63517.5	5.96	-8.91949	-0.529242	0.097473	Cytoplasmic
224	82776030	galM	SDY_0703	galactose-1-epimerase [Shigella dysenteriae Sd197]	1785.23	1492.82	38106.8	4.84	-15.5554	-0.446243	0.098266	Cytoplasmic
225	82776437	zwf	SDY_1138	glucose-6-phosphate dehydrogenase [Shigella dysenteriae Sd197]	2276.82	2624.72	55702.3	5.56	-7.66151	-0.373523	0.089613	Cytoplasmic
226	82776768	yeaD	SDY_1487	hypothetical protein SDY_1487 [Shigella dysenteriae Sd197]	3682.58	3552.92	33605.2	6.31	-3.14387	-0.2299	0.083056	Cytoplasmic
227	82776857	ydfG	SDY_1586	putative oxidoreductase [Shigella dysenteriae Sd197]	1798.17	1910.81	27245.9	5.65	-5.38077	-0.186693	0.068548	Cytoplasmic
228	82777130	ydhD	SDY_1880	hypothetical protein SDY_1880 [Shigella dysenteriae Sd197]	2013.78	1996.96	12878.3	4.75	-5.12014	-0.272174	0.086957	Cytoplasmic
229	82777187	pspA	SDY_1940	phage shock protein [Shigella dysenteriae Sd197]	2151.77	2343.1	25520	5.38	-5.67514	-0.70991	0.031532	Cytoplasmic
230	82777620	artP	SDY_2404	ATP-binding component of 3rd arginine transport system [Shigella dysenteriae Sd197]	2712.35	1686.75	27021.1	6.17	-2.51733	-0.134298	0.061983	Cytoplasmic membrane
231	82777731	pdxB	SDY_2519	erythronate-4-phosphate dehyrogenase [Shigella dysenteriae Sd197]	1056.48	1360.47	41336.1	6.43	-2.22666	-0.030159	0.063492	Cytoplasmic
232	82777801	gltX	SDY_2600	glutamate tRNA synthetase, catalytic subunit [Shigella dysenteriae Sd197]	1349.71	993.364	53811.7	5.59	-15.5184	-0.514225	0.087049	Cytoplasmic
233	82777898	-	SDY_2709	hypothetical protein SDY_2709 [Shigella dysenteriae Sd197]	793.437	864.266	22175.1	5.07	-4.88351	-0.21068	0.058252	Cytoplasmic
234	82777972	grpE	SDY_2787	GrpE [Shigella dysenteriae Sd197]	5493.69	4710.62	21811	4.68	-14.6789	-0.370558	0.020305	Cytoplasmic
235	82778061	ygaG	SDY_2884	hypothetical protein SDY_2884 [Shigella dysenteriae Sd197]	5894.72	12311	19415.5	5.18	-8.47182	-0.323392	0.05848	Cytoplasmic
236	82778955	yihK	SDY_3872	putative GTP-binding factor [Shigella dysenteriae Sd197]	1474.76	1188.96	67352.9	5.16	-20.9081	-0.294069	0.059308	Cytoplasmic
237	82778210	-	SDY_3051	hypothetical protein SDY_3051 [Shigella dysenteriae Sd197]	1444.57	1796.19	38498	6.27	-3.06397	-0.323989	0.086705	Cytoplasmic
238	82778341	dsbC	SDY_3189	protein disulfide isomerase II [Shigella dysenteriae Sd197]	961.611	1209.35	25633.7	6.29	-1.62302	-0.113983	0.072034	Periplasmic
239	82779472	mopB	SDY_4448	GroES [Shigella dysenteriae Sd197]	21271.9	18854.9	10386.6	5.15	-2.89256	-0.004124	0.020619	Cytoplasmic
240	82779019	hemX	SDY_3943	uroporphyrinogen III methylase [Shigella dysenteriae Sd197]	1345.39	1460.33	42941.2	4.74	-13.8627	-0.437913	0.040712	Cytoplasmic
241	82779305	yjgF	SDY_4262	hypothetical protein SDY_4262 [Shigella dysenteriae Sd197]	7352.23	6542.18	15169.7	5.83	-0.985296	0.004255	0.06383	Cytoplasmic
242	82775502	ftsZ	SDY_0125	tubulin-like GTP-binding protein and GTPase [Shigella dysenteriae Sd197]	1849.92	1744.74	40322.2	4.65	-18.6713	-0.0047	0.041775	Cytoplasmic membrane
243	82778683	uspA	SDY_3567	universal stress protein; broad regulatory function? [Shigella dysenteriae Sd197]	14204.2	20353.8	16065.8	5.11	-8.39421	-0.055556	0.055556	Cytoplasmic
244	82778483	nusA	SDY_3348	transcription pausing [Shigella dysenteriae Sd197]	2130.21	513.787	54912.7	4.53	-39.6566	-0.282424	0.048485	Cytoplasmic
245	82777261	ycfD	SDY_2024	hypothetical protein SDY_2024 [Shigella dysenteriae Sd197]	2764.09	778.819	42951.7	4.69	-28.7149	-0.427659	0.106383	Cytoplasmic
246	82778618	bfr	SDY_3498	bacterioferrin [Shigella dysenteriae Sd197]	3285.86	11371	18326	4.64	-14.5169	-0.306329	0.075949	Cytoplasmic
247	82777904	sseA	SDY_2717	putative thiosulfate sulfurtransferase [Shigella dysenteriae Sd197]	1923.22	2816.43	37142	4.94	-16.2662	-0.068683	0.081851	Cytoplasmic
248	82778770	yhgI	SDY_3662	hypothetical protein SDY_3662 [Shigella dysenteriae Sd197]	1612.75	5082.82	21212	4.52	-14.7871	-0.256021	0.068063	Cytoplasmic
249	82778630	slyD	SDY_3510	FKBP-type peptidyl-prolyl cis-trans isomerase [Shigella dysenteriae Sd197]	3065.94	5748.99	20638	4.74	-23.6874	-0.308854	0.041667	Cytoplasmic
250	82778661	hdeA	SDY_3543	hypothetical protein SDY_3543 [Shigella dysenteriae Sd197]	10267.2	10267.9	11964	5.06	-2.07897	-0.208182	0.054545	Cytoplasmic membrane
251	82777544	pepN	SDY_2325	aminopeptidase N [Shigella dysenteriae Sd197]	1707.61	2171.91	98979	5.09	-34.2499	-0.344368	0.096552	Cytoplasmic membrane
252	82776741	ynaF	SDY_1458	putative filament protein [Shigella dysenteriae Sd197]	13635	4466.53	18444.6	5.96	-3.3903	0.072619	0.047619	Cytoplasmic
253	82775913	ybeL	SDY_0567	putative alpha helical protein [Shigella dysenteriae Sd197]	5998.21	1828.67	18796.5	5.11	-9.59699	-0.60375	0.08125	Cytoplasmic
254	82777132	sodB	SDY_1882	superoxide dismutase, iron [Shigella dysenteriae Sd197]	13359.1	9070.67	21264.9	5.58	-5.39613	-0.168912	0.139896	Cytoplasmic
255	82524473	phoN1	SDY_P067	PhoN1 [Shigella dysenteriae Sd197]	10025.8	12197.3	27167.5	6.43	-0.712281	-0.253012	0.088353	Periplasmic
256	82778913	tpiA	SDY_3826	triosephosphate isomerase [Shigella dysenteriae Sd197]	10267.2	3808.98	26970.7	5.64	-6.37436	0.010196	0.05098	Cytoplasmic
257	82775520	aceE	SDY_0144	pyruvate dehydrogenase decarboxylase component [Shigella dysenteriae Sd197]	4251.79	7028.87	99676.8	5.5	-23.1155	-0.436528	0.096956	Cytoplasmic
258	82778801	trpS	SDY_3695	tryptophan tRNA synthetase [Shigella dysenteriae Sd197]	3022.82	2293.47	37422.4	6.26	-2.42368	-0.319761	0.083832	Cytoplasmic
259	82777489	-	SDY_2270	hypothetical protein SDY_2270 [Shigella dysenteriae Sd197]	14018.8	5564.85	40904.9	8.48	3.65108	-0.148	0.082857	Cytoplasmic
260	82777808	cysK	SDY_2611	cysteine synthase A [Shigella dysenteriae Sd197]	12867.5	28659	34430.3	6.07	-1.72935	-0.068731	0.04644	Cytoplasmic
261	82775997	sucD	SDY_0667	succinyl-CoA synthetase, alpha subunit [Shigella dysenteriae Sd197]	11677.3	7004.4	29803.4	6.18	-2.6068	0.176125	0.048443	Cytoplasmic
262	82775991	sdhA	SDY_0661	succinate dehydrogenase, flavoprotein subunit [Shigella dysenteriae Sd197]	7977.49	5916.99	64435.4	5.85	-11.6879	-0.314966	0.068027	Cytoplasmic
263	82776452	aspS	SDY_1153	aspartate tRNA synthetase [Shigella dysenteriae Sd197]	1302.27	2981.66	65882.8	5.54	-10.3279	-0.246441	0.079661	Cytoplasmic
264	82778161	eno	SDY_2996	enolase [Shigella dysenteriae Sd197]	16670.8	12354.6	45653.1	5.32	-10.3546	-0.157639	0.055556	Cytoplasmic
265	82777840	-	SDY_2645	putative multimodular enzyme [Shigella dysenteriae Sd197]	2479.49	876.054	82424.1	5.34	-17.2168	0.053228	0.059289	Cytoplasmic membrane
266	82775910	leuS	SDY_0564	leucine tRNA synthetase [Shigella dysenteriae Sd197]	3130.63	2460.76	97245	5.13	-28.9323	-0.367209	0.097674	Cytoplasmic
267	82778478	pnp	SDY_3343	polynucleotide phosphorylase [Shigella dysenteriae Sd197]	3855.07	4133.2	79811	5.35	-16.9775	-0.155995	0.047684	Cytoplasmic
268	82778621	fusA	SDY_3501	GTP-binding protein chain elongation factor EF-G [Shigella dysenteriae Sd197]	6519.98	12278.1	77578.2	5.24	-22.665	-0.285511	0.069602	Cytoplasmic
269	82775988	gltA	SDY_0658	citrate synthase [Shigella dysenteriae Sd197]	6800.27	16313.8	47957	6.06	-6.86258	-0.218033	0.096019	Cytoplasmic
270	82777577	pflB	SDY_2358	formate acetyltransferase 1 [Shigella dysenteriae Sd197]	9922.27	4451.51	85346.8	5.69	-11.8801	-0.380658	0.094737	Cytoplasmic
271	82779074	atpA	SDY_4014	membrane-bound ATP synthase, F1 sector, alpha-subunit [Shigella dysenteriae Sd197]	9159.02	8847.62	55219.9	5.8	-5.49277	-0.044834	0.060429	Cytoplasmic membrane
a) protein spot numbers listed match those displayed for 2D gel in Figure 2
b) protein accession numbers in NCBI, gi| numbers from Sd197 genome
c-e) gene names, locus tags and protein names derived from Sd197 genome annotations in NCBI database
f) protein abundances estimated from 2D spot intensity values as molecules per cell (see Additional Table S2)
g) APEX abundance values calculated as protein molecules per cell (see Additional Table S3)
h-i) Mr and pI values of proteins obtained from Mascot search results of Sd197 genome
j) protein net charge at pH 7 was calculated from protein sequences annotated in the Sd197 genome
k) protein GRAVY (grand average of hydropathy) score was calculated as the arithmetic mean of the sum of the hydropathic indices of each amino acid
l) protein aromaticity was calculated based on the frequency of aromatic amino acids F, W and Y in proteins
m) Sub-cellular localization assigned based on five bioinformatic analyses described in Additional Table S3
